# Supplementary material for: Functional Insight of Nitric-Oxide Induced DUF Genes in Arabidopsis thaliana
Source: Front Plant Sci. 2020 Jul 14;11:1041. doi: 10.3389/fpls.2020.01041 (PMC7378322; doi:10.3389/fpls.2020.01041)
Supplement: Supplementary file 1 [file DataSheet_1.zip]

Archive with 3 entries (3 files):
- Supplementary material/Supplementary material.DOCX
- Supplementary material/Supplementary Table S2.xlsx
- Supplementary material/Supplementary Table S3.xlsx
