# Supplementary material for: Functional Insight of Nitric-Oxide Induced DUF Genes in Arabidopsis thaliana
Source: Front Plant Sci. 2020 Jul 14;11:1041. doi: 10.3389/fpls.2020.01041 (PMC7378322; doi:10.3389/fpls.2020.01041)
Supplement: Supplementary file 1 [file DataSheet_1.zip › Supplementary material/Supplementary Table S2.xlsx]

## Sheet: UP
	Table S2: List of NO-responsive up- and down-regulated DEGs. The list was checked for any douplicates and genes having no fold change (0 basic expression) were removed.
	Accession NO	Name	FPKM(1)	FPKM(2)	Log2 Fold change	p-value	q-value	Annotation
1	AT4G10290	AT4G10290	0.02	27.65	10.7024	5.8e-05	0.00033	RmlC-like cupins superfamily protein; CONTAINS InterPro DOMAIN/s: Protein of unknown function DUF861, cupin-3 (InterPro:IPR008579), Cupin, RmlC-type (InterPro:IPR011051), RmlC-like jelly roll fold (InterPro:IPR014710); BEST Arabidopsis thaliana protein match is: RmlC-like cupins superfamily protein (TAIR:AT4G10280.1)
2	AT3G43250	AT3G43250	0.11	60.46	9.12997	0	0	Family of unknown function (DUF572) ; CONTAINS InterPro DOMAIN/s: Protein of unknown function DUF572 (InterPro:IPR007590); BEST Arabidopsis thaliana protein match is: Family of unknown function (DUF572) (TAIR:AT2G32050.1)
3	AT1G62320	AT1G62320	0.03	3.99	7.2401	0	0	ERD (early-responsive to dehydration stress) family protein; FUNCTIONS IN: molecular_function unknown; INVOLVED IN: biological_process unknown; LOCATED IN: endomembrane system, membrane; EXPRESSED IN: pollen tube; CONTAINS InterPro DOMAIN/s: Protein of unknown function DUF221 (InterPro:IPR003864); BEST Arabidopsis thaliana protein match is: ERD (early-responsive to dehydration stress) family prot…
4	AT5G67210	-	0.82	98.38	6.90488	0	0	Encode a DUF579 (domain of unknown function 579) containing protein essential for normal xylan synthesis and deposition in the secondary cell wall.
5	AT5G41590	AT5G41590	0.04	4.76	6.87891	3e-06	2.5e-05	Protein of unknown function (DUF567); CONTAINS InterPro DOMAIN/s: Protein of unknown function DUF567 (InterPro:IPR007612); BEST Arabidopsis thaliana protein match is: Protein of unknown function (DUF567) (TAIR:AT2G38640.1)
6	AT2G14290	-	0.28	23.59	6.37693	0	0	CONTAINS InterPro DOMAIN/s: F-box domain, cyclin-like (InterPro:IPR001810), F-box domain, Skp2-like (InterPro:IPR022364), Protein of unknown function DUF295 (InterPro:IPR005174); BEST Arabidopsis thaliana protein match is: F-box family protein with a domain of unknown function (DUF295) (TAIR:AT5G25290.1); Has 351 Blast hits to 340 proteins in 13 species: Archae - 0; Bacteria - 2; Metazoa - 0; Fun…
7	AT1G54095	AT1G54095	0.02	1.63	6.04292	0.008417	0.025697	Protein of unknown function (DUF1677); CONTAINS InterPro DOMAIN/s: Protein of unknown function DUF1677, plant (InterPro:IPR012876); BEST Arabidopsis thaliana protein match is: Protein of unknown function (DUF1677) (TAIR:AT1G72510.2)
8	AT4G36820	-	0.12	7.7	6.01626	0	0	Protein of unknown function (DUF607); CONTAINS InterPro DOMAIN/s: Protein of unknown function DUF607 (InterPro:IPR006769); BEST Arabidopsis thaliana protein match is: Protein of unknown function (DUF607) (TAIR:AT2G23790.1); Has 370 Blast hits to 370 proteins in 122 species: Archae - 0; Bacteria - 0; Metazoa - 148; Fungi - 54; Plants - 129; Viruses - 0; Other Eukaryotes - 39 (source: NCBI BLink).
9	AT3G04300	-	0.08	5.03	5.96407	1e-06	4e-06	RmlC-like cupins superfamily protein; CONTAINS InterPro DOMAIN/s: Cupin, RmlC-type (InterPro:IPR011051), Protein of unknown function DUF861, cupin-3 (InterPro:IPR008579), RmlC-like jelly roll fold (InterPro:IPR014710); BEST Arabidopsis thaliana protein match is: RmlC-like cupins superfamily protein (TAIR:AT4G10300.1); Has 512 Blast hits to 512 proteins in 136 species: Archae - 0; Bacteria - 273; …
10	AT1G69890	AT1G69890	1.92	110	5.83694	0	0	CONTAINS InterPro DOMAIN/s: Protein of unknown function DUF569 (InterPro:IPR007679), Actin cross-linking (InterPro:IPR008999); BEST Arabidopsis thaliana protein match is: Actin cross-linking protein (TAIR:AT1G27100.1)
11	AT5G22540	-	0.19	10.77	5.80184	0	0	Plant protein of unknown function (DUF247); CONTAINS InterPro DOMAIN/s: Protein of unknown function DUF247, plant (InterPro:IPR004158); BEST Arabidopsis thaliana protein match is: Plant protein of unknown function (DUF247) (TAIR:AT5G22550.2); Has 1140 Blast hits to 1020 proteins in 18 species: Archae - 0; Bacteria - 0; Metazoa - 0; Fungi - 0; Plants - 1140; Viruses - 0; Other Eukaryotes - 0 (sour…
12	AT1G19380	-	14.58	647.75	5.47369	0	0	Protein of unknown function (DUF1195); CONTAINS InterPro DOMAIN/s: Protein of unknown function DUF1195 (InterPro:IPR010608); BEST Arabidopsis thaliana protein match is: Protein of unknown function (DUF1195) (TAIR:AT4G36660.1); Has 67 Blast hits to 67 proteins in 15 species: Archae - 0; Bacteria - 0; Metazoa - 0; Fungi - 0; Plants - 67; Viruses - 0; Other Eukaryotes - 0 (source: NCBI BLink).
13	AT5G06990	-	0.06	2.63	5.5006	1e-06	7e-06	Protein of unknown function, DUF617; FUNCTIONS IN: molecular_function unknown; INVOLVED IN: biological_process unknown; LOCATED IN: chloroplast; CONTAINS InterPro DOMAIN/s: Protein of unknown function DUF617, plant (InterPro:IPR006460); BEST Arabidopsis thaliana protein match is: Protein of unknown function, DUF617 (TAIR:AT2G21990.1); Has 1807 Blast hits to 1807 proteins in 277 species: Archae - …
14	AT2G30400	ATOFP2	0.05	2.12	5.50946	8e-06	5.3e-05	ovate family protein 2 (OFP2); INVOLVED IN: N-terminal protein myristoylation; EXPRESSED IN: 13 plant structures; EXPRESSED DURING: 6 growth stages; CONTAINS InterPro DOMAIN/s: Protein of unknown function DUF623 (InterPro:IPR006458); BEST Arabidopsis thaliana protein match is: ovate family protein 4 (TAIR:AT1G06920.1); Has 501 Blast hits to 493 proteins in 50 species: Archae - 0; Bacteria - 2; Me…
15	AT2G18690	-	4.72	194.17	5.36278	0	0	unknown protein; FUNCTIONS IN: molecular_function unknown; INVOLVED IN: biological_process unknown; LOCATED IN: membrane; EXPRESSED IN: 17 plant structures; EXPRESSED DURING: 9 growth stages; CONTAINS InterPro DOMAIN/s: Protein of unknown function DUF975 (InterPro:IPR010380); BEST Arabidopsis thaliana protein match is: unknown protein (TAIR:AT2G18680.1); Has 213 Blast hits to 211 proteins in 20 s…
16	AT1G74830	-	0.01	0.39	5.31145	0.004256	0.014453	Protein of unknown function, DUF593; FUNCTIONS IN: molecular_function unknown; INVOLVED IN: biological_process unknown; LOCATED IN: endomembrane system; CONTAINS InterPro DOMAIN/s: Protein of unknown function DUF593 (InterPro:IPR007656); BEST Arabidopsis thaliana protein match is: Protein of unknown function, DUF593 (TAIR:AT1G18990.1); Has 3601 Blast hits to 3088 proteins in 462 species: Archae -…
17	AT1G13530	-	0.03	1.15	5.15662	8.7e-05	0.000475	Protein of unknown function (DUF1262); CONTAINS InterPro DOMAIN/s: Protein of unknown function DUF1262 (InterPro:IPR010683); BEST Arabidopsis thaliana protein match is: Protein of unknown function (DUF1262) (TAIR:AT1G13500.1); Has 101 Blast hits to 94 proteins in 9 species: Archae - 0; Bacteria - 0; Metazoa - 0; Fungi - 0; Plants - 101; Viruses - 0; Other Eukaryotes - 0 (source: NCBI BLink).
18	AT5G24290	-	0.75	26.84	5.17096	0	0	Vacuolar iron transporter (VIT) family protein; FUNCTIONS IN: molecular_function unknown; INVOLVED IN: biological_process unknown; LOCATED IN: cellular_component unknown; EXPRESSED IN: 22 plant structures; EXPRESSED DURING: 12 growth stages; CONTAINS InterPro DOMAIN/s: Protein of unknown function DUF125, transmembrane (InterPro:IPR008217); BEST Arabidopsis thaliana protein match is: vacuolar iron…
19	AT2G44220	-	0.02	0.7	5.22174	0.000808	0.003462	Protein of Unknown Function (DUF239); INVOLVED IN: biological_process unknown; LOCATED IN: endomembrane system; CONTAINS InterPro DOMAIN/s: Protein of unknown function DUF239, plant (InterPro:IPR004314); BEST Arabidopsis thaliana protein match is: Protein of Unknown Function (DUF239) (TAIR:AT2G44240.1); Has 30201 Blast hits to 17322 proteins in 780 species: Archae - 12; Bacteria - 1396; Metazoa -…
20	AT5G54300	-	12.7	433.93	5.09412	0	0	Protein of unknown function (DUF761); FUNCTIONS IN: molecular_function unknown; INVOLVED IN: biological_process unknown; LOCATED IN: endomembrane system; EXPRESSED IN: 16 plant structures; EXPRESSED DURING: 9 growth stages; CONTAINS InterPro DOMAIN/s: Protein of unknown function DUF761, plant (InterPro:IPR008480); BEST Arabidopsis thaliana protein match is: Protein of unknown function (DUF761) (T…
21	AT1G53903	-	1.75	55.14	4.97732	0	0	Protein of unknown function (DUF581); CONTAINS InterPro DOMAIN/s: Protein of unknown function DUF581 (InterPro:IPR007650); BEST Arabidopsis thaliana protein match is: Protein of unknown function (DUF581) (TAIR:AT1G53885.1); Has 30201 Blast hits to 17322 proteins in 780 species: Archae - 12; Bacteria - 1396; Metazoa - 17338; Fungi - 3422; Plants - 5037; Viruses - 0; Other Eukaryotes - 2996 (source…
22	AT1G53885	-	1.7	53.55	4.98042	0	0	Protein of unknown function (DUF581); CONTAINS InterPro DOMAIN/s: Protein of unknown function DUF581 (InterPro:IPR007650); BEST Arabidopsis thaliana protein match is: Protein of unknown function (DUF581) (TAIR:AT1G53903.1); Has 508 Blast hits to 508 proteins in 19 species: Archae - 0; Bacteria - 0; Metazoa - 0; Fungi - 0; Plants - 508; Viruses - 0; Other Eukaryotes - 0 (source: NCBI BLink).
23	AT4G32480	-	4.26	116.5	4.77345	0	0	Protein of unknown function (DUF506) ; FUNCTIONS IN: molecular_function unknown; INVOLVED IN: biological_process unknown; LOCATED IN: cellular_component unknown; EXPRESSED IN: cultured cell; CONTAINS InterPro DOMAIN/s: Protein of unknown function DUF506, plant (InterPro:IPR006502); BEST Arabidopsis thaliana protein match is: Protein of unknown function (DUF506) (TAIR:AT2G20670.1); Has 1807 Blast …
24	AT1G30755	AT1G30755	3.57	94.83	4.73262	0	0	Protein of unknown function (DUF668); CONTAINS InterPro DOMAIN/s: Protein of unknown function DUF668 (InterPro:IPR007700), Protein of unknown function DUF3475 (InterPro:IPR021864); BEST Arabidopsis thaliana protein match is: Protein of unknown function (DUF668) (TAIR:AT1G34320.1)
25	AT5G41730	AT5G41730	0.03	0.78	4.85357	5.1e-05	0.000294	Protein kinase family protein; FUNCTIONS IN: protein serine/threonine/tyrosine kinase activity, kinase activity; INVOLVED IN: protein amino acid phosphorylation; LOCATED IN: endomembrane system; EXPRESSED IN: flower; EXPRESSED DURING: 4 anthesis; CONTAINS InterPro DOMAIN/s: Protein kinase, catalytic domain (InterPro:IPR000719), Protein of unknown function DUF1221 (InterPro:IPR010632), Serine-thre…
26	AT3G01513	-	0.06	1.52	4.73889	0.000747	0.003232	unknown protein; CONTAINS InterPro DOMAIN/s: Protein of unknown function DUF1645 (InterPro:IPR012442); BEST Arabidopsis thaliana protein match is: unknown protein (TAIR:AT5G14730.1); Has 69 Blast hits to 69 proteins in 9 species: Archae - 0; Bacteria - 0; Metazoa - 0; Fungi - 0; Plants - 69; Viruses - 0; Other Eukaryotes - 0 (source: NCBI BLink).
27	AT2G15760	-	0.45	10.88	4.59627	0	0	Protein of unknown function (DUF1645); FUNCTIONS IN: calmodulin binding; INVOLVED IN: biological_process unknown; LOCATED IN: plasma membrane; EXPRESSED IN: 19 plant structures; EXPRESSED DURING: 10 growth stages; CONTAINS InterPro DOMAIN/s: Protein of unknown function DUF1645 (InterPro:IPR012442); BEST Arabidopsis thaliana protein match is: Protein of unknown function (DUF1645) (TAIR:AT2G26530.2…
28	AT1G63930	ROH1	0.15	3.46	4.52006	0	0	from the Czech 'roh' meaning 'corner' (ROH1); CONTAINS InterPro DOMAIN/s: Protein BYPASS related (InterPro:IPR008511); BEST Arabidopsis thaliana protein match is: Protein of unknown function (DUF793) (TAIR:AT4G23530.1); Has 150 Blast hits to 147 proteins in 21 species: Archae - 0; Bacteria - 0; Metazoa - 3; Fungi - 1; Plants - 145; Viruses - 0; Other Eukaryotes - 1 (source: NCBI BLink).
29	AT5G14730	-	1.14	25.83	4.50625	0	0	unknown protein; CONTAINS InterPro DOMAIN/s: Protein of unknown function DUF1645 (InterPro:IPR012442); BEST Arabidopsis thaliana protein match is: unknown protein (TAIR:AT3G01513.1); Has 85 Blast hits to 83 proteins in 14 species: Archae - 0; Bacteria - 9; Metazoa - 0; Fungi - 0; Plants - 76; Viruses - 0; Other Eukaryotes - 0 (source: NCBI BLink).
30	AT1G29980	-	0.58	12.62	4.44472	0	0	INVOLVED IN: biological_process unknown; LOCATED IN: plasma membrane, anchored to membrane; EXPRESSED IN: 24 plant structures; EXPRESSED DURING: 13 growth stages; CONTAINS InterPro DOMAIN/s: Protein of unknown function DUF642 (InterPro:IPR006946), Galactose-binding domain-like (InterPro:IPR008979); BEST Arabidopsis thaliana protein match is: Protein of unknown function, DUF642 (TAIR:AT2G34510.1);…
31	AT1G11210	-	3.5	72.73	4.37607	0	0	Protein of unknown function (DUF761); FUNCTIONS IN: molecular_function unknown; INVOLVED IN: response to oxidative stress; LOCATED IN: endomembrane system; EXPRESSED IN: 10 plant structures; EXPRESSED DURING: LP.06 six leaves visible, LP.04 four leaves visible, 4 anthesis, petal differentiation and expansion stage; CONTAINS InterPro DOMAIN/s: Protein of unknown function DUF761, plant (InterPro:IP…
32	AT1G43000	AT1G43000	0.08	1.64	4.28449	0.00454	0.015264	PLATZ transcription factor family protein; CONTAINS InterPro DOMAIN/s: Protein of unknown function DUF597 (InterPro:IPR006734); BEST Arabidopsis thaliana protein match is: PLATZ transcription factor family protein (TAIR:AT1G21000.1)
33	AT1G13550	-	0.08	1.63	4.36246	3e-06	2.2e-05	Protein of unknown function (DUF1262); CONTAINS InterPro DOMAIN/s: Protein of unknown function DUF1262 (InterPro:IPR010683); BEST Arabidopsis thaliana protein match is: Protein of unknown function (DUF1262) (TAIR:AT1G13480.1); Has 101 Blast hits to 94 proteins in 9 species: Archae - 0; Bacteria - 0; Metazoa - 0; Fungi - 0; Plants - 101; Viruses - 0; Other Eukaryotes - 0 (source: NCBI BLink).
34	AT2G35070	AT2G35070	1.3	25.68	4.30234	0	0	unknown protein; FUNCTIONS IN: molecular_function unknown; INVOLVED IN: pollen tube development, pollen development; LOCATED IN: mitochondrion; BEST Arabidopsis thaliana protein match is: Protein of unknown function (DUF1640) (TAIR:AT2G35090.1)
35	AT3G19970	AT3G19970	6.17	119.64	4.27804	0	0	alpha/beta-Hydrolases superfamily protein; CONTAINS InterPro DOMAIN/s: Protein of unknown function DUF829, transmembrane 53 (InterPro:IPR008547); BEST Arabidopsis thaliana protein match is: alpha/beta-Hydrolases superfamily protein (TAIR:AT2G18245.1)
36	AT1G61667	-	1.58	30.62	4.27616	0	0	Protein of unknown function, DUF538; FUNCTIONS IN: molecular_function unknown; INVOLVED IN: biological_process unknown; LOCATED IN: endomembrane system; EXPRESSED IN: 23 plant structures; EXPRESSED DURING: 13 growth stages; CONTAINS InterPro DOMAIN/s: Protein of unknown function DUF538 (InterPro:IPR007493); BEST Arabidopsis thaliana protein match is: Protein of unknown function, DUF538 (TAIR:AT5G…
37	AT5G24600	-	0.17	3.22	4.27375	7.6e-05	0.000423	Protein of unknown function, DUF599; INVOLVED IN: biological_process unknown; LOCATED IN: plasma membrane; EXPRESSED IN: 15 plant structures; EXPRESSED DURING: 6 growth stages; CONTAINS InterPro DOMAIN/s: Protein of unknown function DUF599 (InterPro:IPR006747); BEST Arabidopsis thaliana protein match is: Protein of unknown function, DUF599 (TAIR:AT3G18215.1); Has 1807 Blast hits to 1807 proteins …
38	AT1G15430	-	9.26	166.28	4.16718	0	0	Protein of unknown function (DUF1644); CONTAINS InterPro DOMAIN/s: Protein of unknown function DUF1644 (InterPro:IPR012866); BEST Arabidopsis thaliana protein match is: Protein of unknown function (DUF1644) (TAIR:AT1G80220.1); Has 273 Blast hits to 249 proteins in 14 species: Archae - 0; Bacteria - 0; Metazoa - 0; Fungi - 0; Plants - 273; Viruses - 0; Other Eukaryotes - 0 (source: NCBI BLink).
39	AT4G21570	-	34.24	606.52	4.14681	0	0	Protein of unknown function (DUF300); INVOLVED IN: biological_process unknown; LOCATED IN: endomembrane system; CONTAINS InterPro DOMAIN/s: Protein of unknown function DUF300 (InterPro:IPR005178); BEST Arabidopsis thaliana protein match is: Protein of unknown function (DUF300) (TAIR:AT1G11200.1); Has 836 Blast hits to 835 proteins in 194 species: Archae - 0; Bacteria - 0; Metazoa - 284; Fungi - 1…
40	AT2G28140	-	0.04	0.7	4.01807	0.003282	0.011598	Protein of unknown function (DUF1635); CONTAINS InterPro DOMAIN/s: Protein of unknown function DUF1635 (InterPro:IPR012862); BEST Arabidopsis thaliana protein match is: Protein of unknown function (DUF1635) (TAIR:AT5G22930.1); Has 35333 Blast hits to 34131 proteins in 2444 species: Archae - 798; Bacteria - 22429; Metazoa - 974; Fungi - 991; Plants - 531; Viruses - 0; Other Eukaryotes - 9610 (sour…
41	AT2G32130	AT2G32130,AT2G32140	4.1	68.87	4.06908	0	0	Plant protein of unknown function (DUF641); CONTAINS InterPro DOMAIN/s: Protein of unknown function DUF641, plant (InterPro:IPR006943); BEST Arabidopsis thaliana protein match is: Plant protein of unknown function (DUF641) (TAIR:AT1G29300.1)
42	AT1G50040	-	0.2	3.33	4.05597	0	0	Protein of unknown function (DUF1005); FUNCTIONS IN: molecular_function unknown; INVOLVED IN: biological_process unknown; LOCATED IN: chloroplast; EXPRESSED IN: leaf apex, leaf whorl, root, petiole, leaf; EXPRESSED DURING: LP.06 six leaves visible, LP.04 four leaves visible, LP.10 ten leaves visible, LP.08 eight leaves visible, LP.12 twelve leaves visible; CONTAINS InterPro DOMAIN/s: Protein of u…
43	AT5G66650	-	3	48.04	4.00212	0	0	Protein of unknown function (DUF607); CONTAINS InterPro DOMAIN/s: Protein of unknown function DUF607 (InterPro:IPR006769); BEST Arabidopsis thaliana protein match is: Protein of unknown function (DUF607) (TAIR:AT2G23790.1); Has 1807 Blast hits to 1807 proteins in 277 species: Archae - 0; Bacteria - 0; Metazoa - 736; Fungi - 347; Plants - 385; Viruses - 0; Other Eukaryotes - 339 (source: NCBI BLin…
44	AT3G46110	-	2.9	46.09	3.99084	0	0	LOCATED IN: plasma membrane; EXPRESSED IN: 19 plant structures; EXPRESSED DURING: 10 growth stages; CONTAINS InterPro DOMAIN/s: Protein of unknown function DUF966 (InterPro:IPR010369), Uncharacterised conserved protein UCP031043 (InterPro:IPR021182); BEST Arabidopsis thaliana protein match is: Domain of unknown function (DUF966) (TAIR:AT5G59790.1); Has 195 Blast hits to 168 proteins in 15 species…
45	AT1G13540	-	0.09	1.41	3.91167	1.3e-05	8.5e-05	Protein of unknown function (DUF1262); CONTAINS InterPro DOMAIN/s: Protein of unknown function DUF1262 (InterPro:IPR010683); BEST Arabidopsis thaliana protein match is: Protein of unknown function (DUF1262) (TAIR:AT1G13510.1); Has 101 Blast hits to 94 proteins in 9 species: Archae - 0; Bacteria - 0; Metazoa - 0; Fungi - 0; Plants - 101; Viruses - 0; Other Eukaryotes - 0 (source: NCBI BLink).
46	AT1G11960	AT1G11960	5.95	92.73	3.96298	0	0	ERD (early-responsive to dehydration stress) family protein; FUNCTIONS IN: molecular_function unknown; INVOLVED IN: biological_process unknown; LOCATED IN: plasma membrane; EXPRESSED IN: 22 plant structures; EXPRESSED DURING: 13 growth stages; CONTAINS InterPro DOMAIN/s: Protein of unknown function DUF221 (InterPro:IPR003864); BEST Arabidopsis thaliana protein match is: ERD (early-responsive to d…
47	AT1G80120	-	3.18	49	3.94388	0	0	Protein of unknown function (DUF567); CONTAINS InterPro DOMAIN/s: Protein of unknown function DUF567 (InterPro:IPR007612); BEST Arabidopsis thaliana protein match is: Protein of unknown function (DUF567) (TAIR:AT3G15810.1); Has 439 Blast hits to 438 proteins in 21 species: Archae - 0; Bacteria - 0; Metazoa - 0; Fungi - 9; Plants - 430; Viruses - 0; Other Eukaryotes - 0 (source: NCBI BLink).
48	AT4G27860	-	1.93	29.57	3.94039	0	0	vacuolar iron transporter (VIT) family protein; CONTAINS InterPro DOMAIN/s: Protein of unknown function DUF125, transmembrane (InterPro:IPR008217), Cytokine, IL-1-like (InterPro:IPR008996); BEST Arabidopsis thaliana protein match is: Vacuolar iron transporter (VIT) family protein (TAIR:AT4G27870.1); Has 30201 Blast hits to 17322 proteins in 780 species: Archae - 12; Bacteria - 1396; Metazoa - 173…
49	AT4G37900	AT4G37900	0.36	5.18	3.86414	0	0	Protein of unknown function that contains DUF1399 domain and putative RNA binding motif. Expressed in many plant tissues and is involved in many aspects of plant growth and development as well as response to salt stress.
50	AT4G40020	-	0.46	6.41	3.807	0	0	Myosin heavy chain-related protein; BEST Arabidopsis thaliana protein match is: Plant protein of unknown function (DUF827) (TAIR:AT5G16730.1); Has 160438 Blast hits to 85353 proteins in 3205 species: Archae - 2021; Bacteria - 26641; Metazoa - 65466; Fungi - 13044; Plants - 8368; Viruses - 589; Other Eukaryotes - 44309 (source: NCBI BLink).
51	AT1G76590	-	1.91	26.33	3.78145	0	0	PLATZ transcription factor family protein; CONTAINS InterPro DOMAIN/s: Protein of unknown function DUF597 (InterPro:IPR006734); BEST Arabidopsis thaliana protein match is: PLATZ transcription factor family protein (TAIR:AT1G21000.1); Has 404 Blast hits to 404 proteins in 27 species: Archae - 0; Bacteria - 0; Metazoa - 2; Fungi - 0; Plants - 402; Viruses - 0; Other Eukaryotes - 0 (source: NCBI BLi…
52	AT1G25370	-	2.33	29.75	3.67742	0	0	Protein of unknown function (DUF1639); CONTAINS InterPro DOMAIN/s: Protein of unknown function DUF1639 (InterPro:IPR012438); BEST Arabidopsis thaliana protein match is: Protein of unknown function (DUF1639) (TAIR:AT1G68340.1); Has 265 Blast hits to 265 proteins in 16 species: Archae - 0; Bacteria - 0; Metazoa - 1; Fungi - 0; Plants - 264; Viruses - 0; Other Eukaryotes - 0 (source: NCBI BLink).
53	AT1G69260	AFP1	4.71	59.36	3.65456	0	0	ABI five binding protein (AFP1); CONTAINS InterPro DOMAIN/s: Protein of unknown function DUF1675 (InterPro:IPR012463); BEST Arabidopsis thaliana protein match is: ABI five binding protein 2 (TAIR:AT1G13740.1); Has 267 Blast hits to 267 proteins in 42 species: Archae - 0; Bacteria - 6; Metazoa - 29; Fungi - 9; Plants - 184; Viruses - 0; Other Eukaryotes - 39 (source: NCBI BLink).
54	AT1G29640	-	1.35	16.76	3.63545	0	0	Protein of unknown function, DUF584; CONTAINS InterPro DOMAIN/s: Protein of unknown function DUF584 (InterPro:IPR007608); BEST Arabidopsis thaliana protein match is: Protein of unknown function, DUF584 (TAIR:AT2G34340.1); Has 324 Blast hits to 324 proteins in 20 species: Archae - 0; Bacteria - 0; Metazoa - 0; Fungi - 0; Plants - 324; Viruses - 0; Other Eukaryotes - 0 (source: NCBI BLink).
55	AT2G28400	-	18.73	229.07	3.61205	0	0	Protein of unknown function, DUF584; CONTAINS InterPro DOMAIN/s: Protein of unknown function DUF584 (InterPro:IPR007608); BEST Arabidopsis thaliana protein match is: Protein of unknown function, DUF584 (TAIR:AT3G45210.1); Has 318 Blast hits to 318 proteins in 20 species: Archae - 0; Bacteria - 0; Metazoa - 0; Fungi - 0; Plants - 318; Viruses - 0; Other Eukaryotes - 0 (source: NCBI BLink).
56	AT1G13520	-	0.17	2.03	3.5444	3e-05	0.000182	Protein of unknown function (DUF1262); CONTAINS InterPro DOMAIN/s: Protein of unknown function DUF1262 (InterPro:IPR010683); BEST Arabidopsis thaliana protein match is: Protein of unknown function (DUF1262) (TAIR:AT1G13480.1); Has 107 Blast hits to 100 proteins in 12 species: Archae - 0; Bacteria - 6; Metazoa - 0; Fungi - 0; Plants - 101; Viruses - 0; Other Eukaryotes - 0 (source: NCBI BLink).
57	AT3G14870	-	1.44	16.2	3.48958	0	0	Plant protein of unknown function (DUF641); CONTAINS InterPro DOMAIN/s: Protein of unknown function DUF641, plant (InterPro:IPR006943); BEST Arabidopsis thaliana protein match is: Plant protein of unknown function (DUF641) (TAIR:AT1G53380.3); Has 436 Blast hits to 433 proteins in 67 species: Archae - 9; Bacteria - 8; Metazoa - 66; Fungi - 13; Plants - 283; Viruses - 0; Other Eukaryotes - 57 (sour…
58	AT1G79450	ALIS5	0.26	2.83	3.45481	0.000212	0.001064	ALA-interacting subunit 5 (ALIS5); INVOLVED IN: biological_process unknown; LOCATED IN: chloroplast thylakoid lumen, plasma membrane, membrane; EXPRESSED IN: 12 plant structures; EXPRESSED DURING: L mature pollen stage, M germinated pollen stage, 4 anthesis, petal differentiation and expansion stage; CONTAINS InterPro DOMAIN/s: Protein of unknown function DUF284, transmembrane eukaryotic (InterPr…
59	AT1G68340	-	3.89	42.31	3.44242	0	0	Protein of unknown function (DUF1639); CONTAINS InterPro DOMAIN/s: Protein of unknown function DUF1639 (InterPro:IPR012438); BEST Arabidopsis thaliana protein match is: Protein of unknown function (DUF1639) (TAIR:AT1G25370.1); Has 250 Blast hits to 250 proteins in 17 species: Archae - 0; Bacteria - 2; Metazoa - 2; Fungi - 0; Plants - 246; Viruses - 0; Other Eukaryotes - 0 (source: NCBI BLink).
60	AT1G13480	-	0.03	0.32	3.27132	0.009701	0.028939	Protein of unknown function (DUF1262); CONTAINS InterPro DOMAIN/s: Protein of unknown function DUF1262 (InterPro:IPR010683); BEST Arabidopsis thaliana protein match is: Protein of unknown function (DUF1262) (TAIR:AT1G13520.1); Has 111 Blast hits to 104 proteins in 9 species: Archae - 0; Bacteria - 0; Metazoa - 0; Fungi - 0; Plants - 111; Viruses - 0; Other Eukaryotes - 0 (source: NCBI BLink).
61	AT2G30990	AT2G30990	6.65	67.36	3.34108	0	0	Protein of unknown function (DUF688); FUNCTIONS IN: molecular_function unknown; INVOLVED IN: biological_process unknown; LOCATED IN: cellular_component unknown; EXPRESSED IN: 22 plant structures; EXPRESSED DURING: 13 growth stages; CONTAINS InterPro DOMAIN/s: Protein of unknown function DUF688 (InterPro:IPR007789); BEST Arabidopsis thaliana protein match is: Protein of unknown function (DUF688) (…
62	AT5G23850	AT5G23850	4.32	43.35	3.32813	0	0	FUNCTIONS IN: molecular_function unknown; INVOLVED IN: biological_process unknown; LOCATED IN: cellular_component unknown; EXPRESSED IN: 23 plant structures; EXPRESSED DURING: 13 growth stages; CONTAINS InterPro DOMAIN/s: Lipopolysaccharide-modifying protein (InterPro:IPR006598), Protein of unknown function DUF821, CAP10-like (InterPro:IPR008539); BEST Arabi
63	AT1G11220	-	0.07	0.7	3.41715	0.001387	0.005507	Protein of unknown function (DUF761); FUNCTIONS IN: molecular_function unknown; INVOLVED IN: biological_process unknown; LOCATED IN: endomembrane system; EXPRESSED IN: shoot apex, embryo, leaf whorl, flower, seed; EXPRESSED DURING: F mature embryo stage, petal differentiation and expansion stage, E expanded cotyledon stage, D bilateral stage; CONTAINS InterPro DOMAIN/s: Protein of unknown functio…
64	AT1G30360	ERD4	44.99	445.25	3.30695	0	0	early-responsive to dehydration 4 (ERD4); INVOLVED IN: response to water deprivation; LOCATED IN: plasma membrane, chloroplast, vacuole, membrane, chloroplast envelope; EXPRESSED IN: 26 plant structures; EXPRESSED DURING: 14 growth stages; CONTAINS InterPro DOMAIN/s: Protein of unknown function DUF221 (InterPro:IPR003864); BEST Arabidopsis thaliana protein match is: ERD (early-responsive to dehyd…
65	AT1G73210	-	1.64	16.13	3.29445	0	0	Protein of unknown function (DUF789); CONTAINS InterPro DOMAIN/s: Protein of unknown function DUF789 (InterPro:IPR008507); BEST Arabidopsis thaliana protein match is: Protein of unknown function (DUF789) (TAIR:AT1G17830.1); Has 263 Blast hits to 259 proteins in 17 species: Archae - 0; Bacteria - 0; Metazoa - 0; Fungi - 0; Plants - 261; Viruses - 0; Other Eukaryotes - 2 (source: NCBI BLink).
66	AT1G69900	-	2.79	26.86	3.26858	0	0	Actin cross-linking protein; CONTAINS InterPro DOMAIN/s: Protein of unknown function DUF569 (InterPro:IPR007679), Actin cross-linking (InterPro:IPR008999); BEST Arabidopsis thaliana protein match is: Actin cross-linking protein (TAIR:AT1G27100.1); Has 330 Blast hits to 179 proteins in 14 species: Archae - 0; Bacteria - 0; Metazoa - 0; Fungi - 0; Plants - 330; Viruses - 0; Other Eukaryotes - 0 (so…
67	AT1G10090	AT1G10090	9.32	89	3.25514	0	0	Early-responsive to dehydration stress protein (ERD4); FUNCTIONS IN: molecular_function unknown; INVOLVED IN: biological_process unknown; LOCATED IN: endomembrane system, membrane; EXPRESSED IN: 24 plant structures; EXPRESSED DURING: 14 growth stages; CONTAINS InterPro DOMAIN/s: Protein of unknown function DUF221 (InterPro:IPR003864); BEST Arabidopsis thaliana protein match is: lipases;hydrolases…
68	AT3G25640	-	0.2	1.9	3.24722	2.9e-05	0.000177	Protein of unknown function, DUF617; CONTAINS InterPro DOMAIN/s: Protein of unknown function DUF617, plant (InterPro:IPR006460); BEST Arabidopsis thaliana protein match is: Protein of unknown function, DUF617 (TAIR:AT5G23100.1); Has 258 Blast hits to 256 proteins in 14 species: Archae - 0; Bacteria - 0; Metazoa - 0; Fungi - 0; Plants - 258; Viruses - 0; Other Eukaryotes - 0 (source: NCBI BLink).
69	AT1G77500	-	3.11	29.37	3.24139	0	0	Protein of unknown function (DUF630 and DUF632); INVOLVED IN: N-terminal protein myristoylation; EXPRESSED IN: 20 plant structures; EXPRESSED DURING: 11 growth stages; CONTAINS InterPro DOMAIN/s: Protein of unknown function DUF630 (InterPro:IPR006868), Protein of unknown function DUF632 (InterPro:IPR006867); BEST Arabidopsis thaliana protein match is: Protein of unknown function (DUF630 and DUF63…
70	AT5G43180	AT5G43180	3.58	33	3.20502	0	0	Protein of unknown function, DUF599; FUNCTIONS IN: molecular_function unknown; INVOLVED IN: biological_process unknown; LOCATED IN: endomembrane system; EXPRESSED IN: 10 plant structures; EXPRESSED DURING: LP.04 four leaves visible, 4 anthesis, petal differentiation and expansion stage; CONTAINS InterPro DOMAIN/s: Protein of unknown function DUF599 (InterPro:IPR006747); BEST Arabidopsis thaliana …
71	AT3G11420	-	7.92	72.87	3.20129	0	0	Protein of unknown function (DUF604); CONTAINS InterPro DOMAIN/s: Protein of unknown function DUF604 (InterPro:IPR006740); BEST Arabidopsis thaliana protein match is: Protein of unknown function (DUF604) (TAIR:AT2G37730.1); Has 709 Blast hits to 698 proteins in 110 species: Archae - 0; Bacteria - 0; Metazoa - 213; Fungi - 200; Plants - 281; Viruses - 0; Other Eukaryotes - 15 (source: NCBI BLink).
72	AT5G05190	AT5G05190	5.52	50.11	3.18304	0.000254	0.001248	Protein of unknown function (DUF3133); CONTAINS InterPro DOMAIN/s: Protein of unknown function DUF3133 (InterPro:IPR021480); BEST Arabidopsis thaliana protein match is: Protein of unknown function (DUF3133) (TAIR:AT3G56410.1)
73	AT5G66640	DAR3	0.88	7.68	3.12379	1e-06	5e-06	DA1-related protein 3 (DAR3); FUNCTIONS IN: molecular_function unknown; INVOLVED IN: biological_process unknown; LOCATED IN: cellular_component unknown; EXPRESSED IN: 8 plant structures; EXPRESSED DURING: 7 growth stages; CONTAINS InterPro DOMAIN/s: Protein of unknown function DUF3633 (InterPro:IPR022087); BEST Arabidopsis thaliana protein match is: DA1-related protein 6 (TAIR:AT5G66620.1).
74	AT5G18400	AT5G18400	16.9	138.96	3.03953	0	0	Cytokine-induced anti-apoptosis inhibitor 1, Fe-S biogenesis; FUNCTIONS IN: molecular_function unknown; INVOLVED IN: biological_process unknown; EXPRESSED IN: 23 plant structures; EXPRESSED DURING: 14 growth stages; CONTAINS InterPro DOMAIN/s: Protein of unknown function DUF689 (InterPro:IPR007785); BEST Arabidopsis thaliana protein match is: Cytokine-induced anti-
75	AT2G06255	ELF4-L3	2.13	16.88	2.98685	0	0	ELF4-like 3 (ELF4-L3); CONTAINS InterPro DOMAIN/s: Protein of unknown function DUF1313 (InterPro:IPR009741); BEST Arabidopsis thaliana protein match is: ELF4-like 4 (TAIR:AT1G17455.2); Has 149 Blast hits to 148 proteins in 34 species: Archae - 0; Bacteria - 0; Metazoa - 0; Fungi - 0; Plants - 148; Viruses - 0; Other Eukaryotes - 1 (source: NCBI BLink).
76	AT1G10410	AT1G10410	9.51	75.03	2.9793	0	0	Protein of unknown function (DUF1336); INVOLVED IN: N-terminal protein myristoylation; LOCATED IN: chloroplast; EXPRESSED IN: 24 plant structures; EXPRESSED DURING: 15 growth stages; CONTAINS InterPro DOMAIN/s: Protein of unknown function DUF1336 (InterPro:IPR009769); BEST Arabidopsis thaliana protein match is: Protein of unknown function (DUF1336) (TAIR:AT1G59650.1)
77	AT1G10040	AT1G10040	0.64	5.02	2.9815	0.009359	0.028081	alpha/beta-Hydrolases superfamily protein; CONTAINS InterPro DOMAIN/s: Protein of unknown function DUF676, hydrolase-like (InterPro:IPR007751); BEST Arabidopsis thaliana protein match is: alpha/beta-Hydrolases superfamily protein (TAIR:AT4G25770.1)
78	AT2G34070	TBL37	36.62	264.05	2.85003	0	0	Encodes a member of the TBL (TRICHOME BIREFRINGENCE-LIKE) gene family containing a plant-specific DUF231 (domain of unknown function) domain. TBL gene family has 46 members, two of which (TBR/AT5G06700 and TBL3/AT5G01360) have been shown to be involved in the synthesis and deposition of secondary wall cellulose, presumably by influencing the esterification state of pectic polymers. A nomenclature…
79	AT1G29300	UNE1	2.3	16.58	2.84968	0	0	unfertilized embryo sac 1 (UNE1); CONTAINS InterPro DOMAIN/s: Protein of unknown function DUF641, plant (InterPro:IPR006943); BEST Arabidopsis thaliana protein match is: Plant protein of unknown function (DUF641) (TAIR:AT3G14870.3); Has 320 Blast hits to 319 proteins in 42 species: Archae - 0; Bacteria - 33; Metazoa - 5; Fungi - 2; Plants - 274; Viruses - 0; Other Eukaryotes - 6 (source: NCBI BLi…
80	AT5G45630	-	4.4	30.54	2.79422	0	0	CONTAINS InterPro DOMAIN/s: Protein of unknown function DUF584 (InterPro:IPR007608); BEST Arabidopsis thaliana protein match is: AtS40-3 (TAIR:AT4G18980.1); Has 158 Blast hits to 158 proteins in 19 species: Archae - 0; Bacteria - 0; Metazoa - 0; Fungi - 0; Plants - 158; Viruses - 0; Other Eukaryotes - 0 (source: NCBI BLink).
81	AT4G19120	ERD3	5.46	37.38	2.77624	0	0	early-responsive to dehydration 3 (ERD3); CONTAINS InterPro DOMAIN/s: Protein of unknown function DUF248, methyltransferase putative (InterPro:IPR004159); BEST Arabidopsis thaliana protein match is: S-adenosyl-L-methionine-dependent methyltransferases superfamily protein (TAIR:AT1G31850.2)
82	AT4G27870	AT4G27870	9.39	62.26	2.7293	0	0	Vacuolar iron transporter (VIT) family protein; FUNCTIONS IN: molecular_function unknown; INVOLVED IN: biological_process unknown; LOCATED IN: integral to membrane, membrane; EXPRESSED IN: leaf; CONTAINS InterPro DOMAIN/s: Protein of unknown function DUF125, transmembrane (InterPro:IPR008217); BEST Arabidopsis thaliana protein match is: vacuolar iron transp
83	AT5G18490	-	8.8	57.72	2.71351	0	0	Plant protein of unknown function (DUF946); CONTAINS InterPro DOMAIN/s: Protein of unknown function DUF946 (InterPro:IPR009291); BEST Arabidopsis thaliana protein match is: Plant protein of unknown function (DUF946) (TAIR:AT3G04350.1); Has 1807 Blast hits to 1807 proteins in 277 species: Archae - 0; Bacteria - 0; Metazoa - 736; Fungi - 347; Plants - 385; Viruses - 0; Other Eukaryotes - 339 (sourc…
84	AT4G11350	AT4G11350	2.12	13.81	2.70553	0	0	Protein of unknown function (DUF604); CONTAINS InterPro DOMAIN/s: Protein of unknown function DUF604 (InterPro:IPR006740); BEST Arabidopsis thaliana protein match is: Protein of unknown function (DUF604) (TAIR:AT4G23490.1)
85	AT1G61260	-	2.18	14	2.68469	0	0	Protein of unknown function (DUF761); FUNCTIONS IN: molecular_function unknown; INVOLVED IN: biological_process unknown; LOCATED IN: endomembrane system; EXPRESSED IN: 12 plant structures; EXPRESSED DURING: 7 growth stages; CONTAINS InterPro DOMAIN/s: Protein of unknown function DUF761, plant (InterPro:IPR008480); BEST Arabidopsis thaliana protein match is: Protein of unknown function (DUF761) (T…
86	AT1G08800	-	12.12	77.41	2.67515	0	0	Protein of unknown function, DUF593; INVOLVED IN: response to salt stress, N-terminal protein myristoylation; LOCATED IN: endomembrane system; EXPRESSED IN: 20 plant structures; EXPRESSED DURING: 12 growth stages; CONTAINS InterPro DOMAIN/s: Protein of unknown function DUF593 (InterPro:IPR007656); BEST Arabidopsis thaliana protein match is: Protein of unknown function, DUF593 (TAIR:AT2G30690.1); …
87	AT5G02940	AT5G02940	60.04	381.04	2.66591	0	0	Protein of unknown function (DUF1012); LOCATED IN: chloroplast, chloroplast envelope; EXPRESSED IN: 21 plant structures; EXPRESSED DURING: 13 growth stages; CONTAINS InterPro DOMAIN/s: Protein of unknown function DUF1012 (InterPro:IPR010420); BEST Arabidopsis thaliana protein match is: Protein of unknown function (DUF1012) (TAIR:AT5G43745.1)
88	AT3G19830	NTMC2TYPE5.2	20.02	125.07	2.64325	0	0	NTMC2T5.2; FUNCTIONS IN: molecular_function unknown; INVOLVED IN: biological_process unknown; LOCATED IN: chloroplast; CONTAINS InterPro DOMAIN/s: Protein of unknown function DUF2404, transmembrane (InterPro:IPR019411), C2 membrane targeting protein (InterPro:IPR018029), C2 calcium/lipid-binding domain, CaLB (InterPro:IPR008973), C2 calcium-dependent membrane targeting (InterPro:IPR000008); BEST …
89	AT4G35730	-	0.24	1.43	2.58587	0.000178	0.000907	Regulator of Vps4 activity in the MVB pathway protein; CONTAINS InterPro DOMAIN/s: Protein of unknown function DUF292, eukaryotic (InterPro:IPR005061); BEST Arabidopsis thaliana protein match is: Regulator of Vps4 activity in the MVB pathway protein (TAIR:AT1G34220.2); Has 794 Blast hits to 754 proteins in 186 species: Archae - 0; Bacteria - 4; Metazoa - 200; Fungi - 205; Plants - 312; Viruses - …
90	AT4G00300	-	20.87	122.36	2.55156	0	0	fringe-related protein; CONTAINS InterPro DOMAIN/s: Malectin/receptor-like protein kinase (InterPro:IPR021720), Protein of unknown function DUF604 (InterPro:IPR006740); BEST Arabidopsis thaliana protein match is: Protein of unknown function (DUF604) (TAIR:AT1G01570.1); Has 958 Blast hits to 946 proteins in 99 species: Archae - 0; Bacteria - 2; Metazoa - 87; Fungi - 151; Plants - 707; Viruses - 0;…
91	AT5G46710	-	5.33	30.96	2.53739	0	0	PLATZ transcription factor family protein; CONTAINS InterPro DOMAIN/s: Protein of unknown function DUF597 (InterPro:IPR006734); BEST Arabidopsis thaliana protein match is: PLATZ transcription factor family protein (TAIR:AT4G17900.1); Has 1807 Blast hits to 1807 proteins in 277 species: Archae - 0; Bacteria - 0; Metazoa - 736; Fungi - 347; Plants - 385; Viruses - 0; Other Eukaryotes - 339 (source:…
92	AT2G24330	-	11.73	67.6	2.52641	0	0	Protein of unknown function (DUF2296); CONTAINS InterPro DOMAIN/s: Protein of unknown function DUF2296 (InterPro:IPR019273); BEST Arabidopsis thaliana protein match is: Protein of unknown function (DUF2296) (TAIR:AT4G31080.1); Has 315 Blast hits to 309 proteins in 114 species: Archae - 0; Bacteria - 0; Metazoa - 149; Fungi - 81; Plants - 79; Viruses - 0; Other Eukaryotes - 6 (source: NCBI BLink).
93	AT4G03420	AT4G03420	26.47	151.09	2.51276	0	0	Protein of unknown function (DUF789); CONTAINS InterPro DOMAIN/s: Protein of unknown function DUF789 (InterPro:IPR008507); BEST Arabidopsis thaliana protein match is: Protein of unknown function (DUF789) (TAIR:AT1G03610.1)
94	AT3G27880	-	1.07	6.04	2.49351	2e-06	1.4e-05	Protein of unknown function (DUF1645); CONTAINS InterPro DOMAIN/s: Protein of unknown function DUF1645 (InterPro:IPR012442); BEST Arabidopsis thaliana protein match is: Protein of unknown function (DUF1645) (TAIR:AT1G23710.1); Has 180 Blast hits to 180 proteins in 16 species: Archae - 0; Bacteria - 0; Metazoa - 2; Fungi - 0; Plants - 176; Viruses - 0; Other Eukaryotes - 2 (source: NCBI BLink).
95	AT5G11970	-	23.91	132.15	2.46636	0	0	Protein of unknown function (DUF3511); FUNCTIONS IN: molecular_function unknown; INVOLVED IN: biological_process unknown; LOCATED IN: plasma membrane; EXPRESSED IN: 22 plant structures; EXPRESSED DURING: 13 growth stages; CONTAINS InterPro DOMAIN/s: Protein of unknown function DUF3511 (InterPro:IPR021899); BEST Arabidopsis thaliana protein match is: Protein of unknown function (DUF3511) (TAIR:AT2…
96	AT2G42760	-	41.83	229.48	2.45573	0	0	unknown protein; CONTAINS InterPro DOMAIN/s: Protein of unknown function DUF1685 (InterPro:IPR012881); Has 170 Blast hits to 164 proteins in 34 species: Archae - 0; Bacteria - 1; Metazoa - 26; Fungi - 10; Plants - 107; Viruses - 0; Other Eukaryotes - 26 (source: NCBI BLink).
97	AT2G18100	-	0.19	1.04	2.42932	0.000176	0.000898	Protein of unknown function (DUF726); CONTAINS InterPro DOMAIN/s: Protein of unknown function DUF726 (InterPro:IPR007941); BEST Arabidopsis thaliana protein match is: Protein of unknown function (DUF726) (TAIR:AT4G36210.3); Has 35333 Blast hits to 34131 proteins in 2444 species: Archae - 798; Bacteria - 22429; Metazoa - 974; Fungi - 991; Plants - 531; Viruses - 0; Other Eukaryotes - 9610 (source:…
98	AT3G56410	-	10.08	54.49	2.43497	0	0	Protein of unknown function (DUF3133); FUNCTIONS IN: molecular_function unknown; INVOLVED IN: biological_process unknown; LOCATED IN: chloroplast; EXPRESSED IN: 16 plant structures; EXPRESSED DURING: 9 growth stages; CONTAINS InterPro DOMAIN/s: Protein of unknown function DUF3133 (InterPro:IPR021480); BEST Arabidopsis thaliana protein match is: Protein of unknown function (DUF3133) (TAIR:AT5G0519…
99	AT1G04090	-	0.13	0.7	2.45486	0.001121	0.004607	Plant protein of unknown function (DUF946); CONTAINS InterPro DOMAIN/s: Protein of unknown function DUF946 (InterPro:IPR009291); BEST Arabidopsis thaliana protein match is: Plant protein of unknown function (DUF946) (TAIR:AT5G43950.1); Has 349 Blast hits to 319 proteins in 89 species: Archae - 0; Bacteria - 23; Metazoa - 11; Fungi - 104; Plants - 206; Viruses - 0; Other Eukaryotes - 5 (source: NC…
100	AT1G22510	-	7.68	40.75	2.40801	1e-06	9e-06	RING/U-box protein with domain of unknown function (DUF 1232); FUNCTIONS IN: zinc ion binding; EXPRESSED IN: 19 plant structures; EXPRESSED DURING: 13 growth stages; CONTAINS InterPro DOMAIN/s: Protein of unknown function DUF1232 (InterPro:IPR010652); BEST Arabidopsis thaliana protein match is: RING/U-box protein with domain of unknown function (DUF 1232) (TAIR:AT1G72175.1).
101	AT2G20625	AT2G20625,PIA1	65.7	345.64	2.39522	0	0	Protein of unknown function (DUF626); CONTAINS InterPro DOMAIN/s: Protein of unknown function DUF626, Arabidopsis thaliana (InterPro:IPR006462); BEST Arabidopsis thaliana protein match is: Protein of unknown function (DUF626) (TAIR:AT2G20620.1)
102	AT4G27350	-	9.61	50.41	2.3916	0	0	Protein of unknown function (DUF1223); CONTAINS InterPro DOMAIN/s: Protein of unknown function DUF1223 (InterPro:IPR010634); BEST Arabidopsis thaliana protein match is: Protein of unknown function (DUF1223) (TAIR:AT5G54240.1); Has 527 Blast hits to 527 proteins in 230 species: Archae - 0; Bacteria - 439; Metazoa - 0; Fungi - 4; Plants - 46; Viruses - 0; Other Eukaryotes - 38 (source: NCBI BLink).
103	AT3G11320	-	7.95	40.96	2.36537	0	0	Nucleotide-sugar transporter family protein; FUNCTIONS IN: organic anion transmembrane transporter activity; LOCATED IN: endomembrane system, membrane; EXPRESSED IN: 19 plant structures; EXPRESSED DURING: 11 growth stages; CONTAINS InterPro DOMAIN/s: Protein of unknown function DUF6, transmembrane (InterPro:IPR000620), Protein of unknown function DUF250 (InterPro:IPR004853); BEST Arabidopsis thal…
104	AT5G58720	-	26.49	128.28	2.27577	0	0	smr (Small MutS Related) domain-containing protein; CONTAINS InterPro DOMAIN/s: Smr protein/MutS2 C-terminal (InterPro:IPR002625), Domain of unknown function DUF1771 (InterPro:IPR013899); BEST Arabidopsis thaliana protein match is: silencing defective 5 (TAIR:AT3G15390.1); Has 1807 Blast hits to 1807 proteins in 277 species: Archae - 0; Bacteria - 0; Metazoa - 736; Fungi - 347; Plants - 385; Viru…
105	AT3G13910	-	15.29	72.74	2.24972	0	0	Protein of unknown function (DUF3511); FUNCTIONS IN: molecular_function unknown; INVOLVED IN: biological_process unknown; LOCATED IN: plasma membrane; EXPRESSED IN: 22 plant structures; EXPRESSED DURING: 13 growth stages; CONTAINS InterPro DOMAIN/s: Protein of unknown function DUF3511 (InterPro:IPR021899); BEST Arabidopsis thaliana protein match is: Protein of unknown function (DUF3511) (TAIR:AT5…
106	AT1G74440	AT1G74440	4	18.9	2.24193	0.006175	0.019885	Protein of unknown function (DUF962); CONTAINS InterPro DOMAIN/s: Protein of unknown function DUF962 (InterPro:IPR009305); BEST Arabidopsis thaliana protein match is: Protein of unknown function (DUF962) (TAIR:AT1G18720.1)
107	AT1G13340	-	9.25	42.94	2.21473	0	0	Regulator of Vps4 activity in the MVB pathway protein; CONTAINS InterPro DOMAIN/s: Protein of unknown function DUF292, eukaryotic (InterPro:IPR005061); BEST Arabidopsis thaliana protein match is: Regulator of Vps4 activity in the MVB pathway protein (TAIR:AT1G34220.2); Has 628 Blast hits to 628 proteins in 152 species: Archae - 0; Bacteria - 0; Metazoa - 164; Fungi - 130; Plants - 284; Viruses - …
108	AT3G61640	AtAGP20	25.87	119.88	2.21231	0	0	arabinogalactan protein 20 (AGP20); CONTAINS InterPro DOMAIN/s: Protein of unknown function DUF1070 (InterPro:IPR009424); BEST Arabidopsis thaliana protein match is: arabinogalactan protein 16 (TAIR:AT2G46330.1); Has 106 Blast hits to 106 proteins in 13 species: Archae - 0; Bacteria - 0; Metazoa - 0; Fungi - 0; Plants - 106; Viruses - 0; Other Eukaryotes - 0 (source: NCBI BLink).
109	AT4G29440	AT4G29440	6.19	28.28	2.19241	0	0	Regulator of Vps4 activity in the MVB pathway protein; FUNCTIONS IN: molecular_function unknown; INVOLVED IN: biological_process unknown; LOCATED IN: cellular_component unknown; EXPRESSED IN: 24 plant structures; EXPRESSED DURING: 15 growth stages; CONTAINS InterPro DOMAIN/s: Protein of unknown function DUF292, eukaryotic (InterPro:IPR005061); BEST Arabidopsis thaliana pro
110	AT3G51090	AT3G51090	1.8	7.99	2.15261	3.1e-05	0.000186	Protein of unknown function (DUF1640); CONTAINS InterPro DOMAIN/s: Protein of unknown function DUF1640 (InterPro:IPR012439); BEST Arabidopsis thaliana protein match is: Protein of unknown function (DUF1640) (TAIR:AT2G16460.1)
111	AT3G22290	AT3G22290	16.64	73.54	2.14387	0	0	Endoplasmic reticulum vesicle transporter protein; CONTAINS InterPro DOMAIN/s: Protein of unknown function DUF1692 (InterPro:IPR012936); BEST Arabidopsis thaliana protein match is: Endoplasmic reticulum vesicle transporter protein (TAIR:AT1G22200.1)
112	AT1G61730	-	10.98	47.62	2.11633	0	0	DNA-binding storekeeper protein-related transcriptional regulator; FUNCTIONS IN: transcription regulator activity; INVOLVED IN: biological_process unknown; LOCATED IN: cytosol, nucleolus, chloroplast; EXPRESSED IN: 24 plant structures; EXPRESSED DURING: 13 growth stages; CONTAINS InterPro DOMAIN/s: Protein of unknown function DUF573 (InterPro:IPR007592); BEST Arabidopsis thaliana protein match is…
113	AT1G67850	-	6.66	28.16	2.07992	0	0	Protein of unknown function (DUF707); CONTAINS InterPro DOMAIN/s: Protein of unknown function DUF707 (InterPro:IPR007877); BEST Arabidopsis thaliana protein match is: Protein of unknown function (DUF707) (TAIR:AT1G13000.2); Has 324 Blast hits to 323 proteins in 26 species: Archae - 0; Bacteria - 13; Metazoa - 0; Fungi - 0; Plants - 305; Viruses - 0; Other Eukaryotes - 6 (source: NCBI BLink).
114	AT5G43745	AT5G43745	14.5	60.41	2.05882	1e-06	1e-05	Protein of unknown function (DUF1012); LOCATED IN: chloroplast, chloroplast envelope; EXPRESSED IN: 23 plant structures; EXPRESSED DURING: 13 growth stages; CONTAINS InterPro DOMAIN/s: Protein of unknown function DUF1012 (InterPro:IPR010420); BEST Arabidopsis thaliana protein match is: Protein of unknown function (DUF1012) (TAIR:AT5G02940.1)
115	AT4G17900	AT4G17900	18.23	73.91	2.01933	0	0	PLATZ transcription factor family protein; FUNCTIONS IN: binding; INVOLVED IN: biological_process unknown; CONTAINS InterPro DOMAIN/s: Protein of unknown function DUF597 (InterPro:IPR006734); BEST Arabidopsis thaliana protein match is: PLATZ transcription factor family protein (TAIR:AT1G
116	AT3G26670	-	12.43	49.84	2.00303	0	1e-06	Protein of unknown function (DUF803); CONTAINS InterPro DOMAIN/s: Protein of unknown function DUF803 (InterPro:IPR008521); BEST Arabidopsis thaliana protein match is: Protein of unknown function (DUF803) (TAIR:AT3G23870.1); Has 1048 Blast hits to 1038 proteins in 170 species: Archae - 0; Bacteria - 0; Metazoa - 347; Fungi - 379; Plants - 231; Viruses - 2; Other Eukaryotes - 89 (source: NCBI BLink…
117	AT2G20010	-	8.89	35.45	1.9957	0	0	FUNCTIONS IN: molecular_function unknown; INVOLVED IN: biological_process unknown; LOCATED IN: cellular_component unknown; EXPRESSED IN: 22 plant structures; EXPRESSED DURING: 13 growth stages; CONTAINS InterPro DOMAIN/s: Munc13 homology 1 (InterPro:IPR014770), Protein of unknown function DUF810 (InterPro:IPR008528), Mammalian uncoordinated homology 13, domain 2 (InterPro:IPR014772); BEST Arabido…
118	AT1G62420	-	0.51	2.01	1.98864	0.002918	0.010478	Protein of unknown function (DUF506) ; CONTAINS InterPro DOMAIN/s: Protein of unknown function DUF506, plant (InterPro:IPR006502); BEST Arabidopsis thaliana protein match is: Protein of unknown function (DUF506) (TAIR:AT1G12030.1); Has 389 Blast hits to 387 proteins in 24 species: Archae - 0; Bacteria - 0; Metazoa - 0; Fungi - 0; Plants - 387; Viruses - 0; Other Eukaryotes - 2 (source: NCBI BLink…
119	AT5G03390	-	0.4	1.57	1.97417	0.001881	0.007185	Protein of unknown function (DUF295); FUNCTIONS IN: molecular_function unknown; INVOLVED IN: biological_process unknown; LOCATED IN: chloroplast; EXPRESSED IN: 10 plant structures; EXPRESSED DURING: 7 growth stages; CONTAINS InterPro DOMAIN/s: Protein of unknown function DUF295 (InterPro:IPR005174); BEST Arabidopsis thaliana protein match is: Protein of unknown function (DUF295) (TAIR:AT1G68960.1…
120	AT1G57610	-	19.24	75.08	1.96417	0	0	Protein of unknown function (DUF607); CONTAINS InterPro DOMAIN/s: Protein of unknown function DUF607 (InterPro:IPR006769); BEST Arabidopsis thaliana protein match is: Protein of unknown function (DUF607) (TAIR:AT1G09575.1); Has 382 Blast hits to 382 proteins in 123 species: Archae - 0; Bacteria - 0; Metazoa - 148; Fungi - 56; Plants - 126; Viruses - 0; Other Eukaryotes - 52 (source: NCBI BLink).
121	AT5G22350	ELM1	11.9	45.85	1.94608	0	0	ELONGATED MITOCHONDRIA 1 (ELM1); CONTAINS InterPro DOMAIN/s: Protein of unknown function DUF1022 (InterPro:IPR009367); BEST Arabidopsis thaliana protein match is: Protein of unknown function (DUF1022) (TAIR:AT5G06180.2)
122	AT5G59550	-	32.49	125.15	1.94532	0	0	Encodes an ABA- and drought-induced RING-DUF1117 gene whose mutation results in hyposensitive phenotypes toward ABA in terms of germination rate and stomatal closure and markedly reduced tolerance to drought stress relative to wild-type plants.
123	AT5G19160	TBL11	0.2	0.77	1.91417	0.006102	0.019701	Encodes a member of the TBL (TRICHOME BIREFRINGENCE-LIKE) gene family containing a plant-specific DUF231 (domain of unknown function) domain. TBL gene family has 46 members, two of which (TBR/AT5G06700 and TBL3/AT5G01360) have been shown to be involved in the synthesis and deposition of secondary wall cellulose, presumably by influencing the esterification state of pectic polymers. A nomenclature…
124	AT5G43980	PDLP1	0.72	2.76	1.9362	0.000976	0.004077	Encodes a plasmodesmal protein that affects the intercellular movement of molecules through the plasmodesmata. The cytoplasmic C-terminal portion of the protein is connected to the apoplastic N-terminal portion of the protein by a single transmembrane domain (TMD). It is transported to the plasmodesmata through the secretory pathway. PDLP1 has two DUF26 domains and a signal peptide, but the prope…
125	AT3G07090	AT3G07090	57.18	215.75	1.91575	0	2e-06	PPPDE putative thiol peptidase family protein; CONTAINS InterPro DOMAIN/s: Protein of unknown function DUF862, eukaryotic (InterPro:IPR008580); BEST Arabidopsis thaliana protein match is: PPPDE putative thiol peptidase family protein (TAIR:AT5G25170.1)
126	AT5G51640	YLS7	5.84	21.91	1.90724	0	1e-06	Encodes leaf-senescence-related protein. A member of the TBL (TRICHOME BIREFRINGENCE-LIKE) gene family containing a plant-specific DUF231 (domain of unknown function) domain. TBL gene family has 46 members, two of which (TBR/AT5G06700 and TBL3/AT5G01360) have been shown to be involved in the synthesis and deposition of secondary wall cellulose, presumably by influencing the esterification state o…
127	AT5G42420	AT5G42420	3.41	12.79	1.90484	2.2e-05	0.00014	Nucleotide-sugar transporter family protein; CONTAINS InterPro DOMAIN/s: Protein of unknown function DUF250 (InterPro:IPR004853); BEST Arabidopsis thaliana protein match is: Nucleotide-sugar transporter family protein (TAIR:AT1G21070.1)
128	AT4G27720	-	18.74	70.16	1.90472	0	0	Major facilitator superfamily protein; LOCATED IN: plasma membrane; EXPRESSED IN: 21 plant structures; EXPRESSED DURING: 13 growth stages; CONTAINS InterPro DOMAIN/s: Protein of unknown function DUF791 (InterPro:IPR008509), Major facilitator superfamily, general substrate transporter (InterPro:IPR016196); BEST Arabidopsis thaliana protein match is: Major facilitator superfamily protein (TAIR:AT3G…
129	AT3G29170	-	13.97	51.05	1.86903	0	4e-06	Eukaryotic protein of unknown function (DUF872); CONTAINS InterPro DOMAIN/s: Uncharacterised protein family UPF0414, transmembrane (InterPro:IPR008590); BEST Arabidopsis thaliana protein match is: Eukaryotic protein of unknown function (DUF872) (TAIR:AT2G19350.1); Has 245 Blast hits to 245 proteins in 60 species: Archae - 0; Bacteria - 0; Metazoa - 137; Fungi - 0; Plants - 102; Viruses - 0; Other…
130	AT1G69360	AT1G69360	5.99	21.68	1.85679	0	0	Plant protein of unknown function (DUF863); CONTAINS InterPro DOMAIN/s: Protein of unknown function DUF863, plant (InterPro:IPR008581); BEST Arabidopsis thaliana protein match is: Plant protein of unknown function (DUF863) (TAIR:AT1G26620.1)
131	AT1G70480	-	13.58	48.95	1.84993	0	2e-06	Domain of unknown function (DUF220); CONTAINS InterPro DOMAIN/s: Protein of unknown function DUF220 (InterPro:IPR003863); BEST Arabidopsis thaliana protein match is: Domain of unknown function (DUF220) (TAIR:AT1G23560.1); Has 35333 Blast hits to 34131 proteins in 2444 species: Archae - 798; Bacteria - 22429; Metazoa - 974; Fungi - 991; Plants - 531; Viruses - 0; Other Eukaryotes - 9610 (source: N…
132	AT2G38640	-	17.49	62.21	1.83069	0	1e-06	Protein of unknown function (DUF567); CONTAINS InterPro DOMAIN/s: Protein of unknown function DUF567 (InterPro:IPR007612); BEST Arabidopsis thaliana protein match is: Protein of unknown function (DUF567) (TAIR:AT5G41590.1); Has 389 Blast hits to 388 proteins in 15 species: Archae - 0; Bacteria - 0; Metazoa - 0; Fungi - 1; Plants - 388; Viruses - 0; Other Eukaryotes - 0 (source: NCBI BLink).
133	AT2G23790	AT2G23790	12.46	43.64	1.80785	2e-06	1.2e-05	Protein of unknown function (DUF607); CONTAINS InterPro DOMAIN/s: Protein of unknown function DUF607 (InterPro:IPR006769); BEST Arabidopsis thaliana protein match is: Protein of unknown function (DUF607) (TAIR:AT4G36820.1)
134	AT5G37070	-	22.67	78.34	1.78914	0	1e-06	Protein of unknown function, DUF538; CONTAINS InterPro DOMAIN/s: Protein of unknown function DUF538 (InterPro:IPR007493); BEST Arabidopsis thaliana protein match is: Protein of unknown function, DUF538 (TAIR:AT3G08890.2); Has 1807 Blast hits to 1807 proteins in 277 species: Archae - 0; Bacteria - 0; Metazoa - 736; Fungi - 347; Plants - 385; Viruses - 0; Other Eukaryotes - 339 (source: NCBI BLink).
135	AT1G25500	AT1G25500	2.53	8.74	1.78876	0.000318	0.001524	Plasma-membrane choline transporter family protein; INVOLVED IN: biological_process unknown; LOCATED IN: chloroplast; EXPRESSED IN: 23 plant structures; EXPRESSED DURING: 15 growth stages; CONTAINS InterPro DOMAIN/s: Protein of unknown function DUF580 (InterPro:IPR007603); BEST Arabidopsis thaliana protein match is: Plasma-membrane choline transporter family protein (TAIR:AT5G13760.1)
136	AT5G46230	-	5.79	19.93	1.78345	0.000107	0.000577	Protein of unknown function, DUF538; CONTAINS InterPro DOMAIN/s: Protein of unknown function DUF538 (InterPro:IPR007493); BEST Arabidopsis thaliana protein match is: Protein of unknown function, DUF538 (TAIR:AT1G09310.1); Has 30201 Blast hits to 17322 proteins in 780 species: Archae - 12; Bacteria - 1396; Metazoa - 17338; Fungi - 3422; Plants - 5037; Viruses - 0; Other Eukaryotes - 2996 (source: …
137	AT1G72510	AT1G72510	72.57	249.18	1.77973	4e-06	2.9e-05	Protein of unknown function (DUF1677); CONTAINS InterPro DOMAIN/s: Protein of unknown function DUF1677, plant (InterPro:IPR012876); BEST Arabidopsis thaliana protein match is: Protein of unknown function (DUF1677) (TAIR:AT2G09970.1)
138	AT1G14530	THH1	2.62	8.98	1.78038	0.000629	0.002783	TOM THREE HOMOLOG 1 (THH1); CONTAINS InterPro DOMAIN/s: Protein of unknown function DUF1084 (InterPro:IPR009457); BEST Arabidopsis thaliana protein match is: tobamovirus multiplication protein 3 (TAIR:AT2G02180.1)
139	AT1G69610	AT1G69610	14.14	48.19	1.76957	8e-06	5.3e-05	FUNCTIONS IN: structural constituent of ribosome; INVOLVED IN: N-terminal protein myristoylation, translation; LOCATED IN: ribosome, intracellular; EXPRESSED IN: 20 plant structures; EXPRESSED DURING: 12 growth stages; CONTAINS InterPro DOMAIN/s: Ribosomal protein L34e (InterPro:IPR008195), Protein of unknown function DUF1666 (InterPro:IPR012870); BEST Arabidopsis thaliana protein match is: Prote…
140	AT3G20300	-	13.53	45.95	1.76415	0	2e-06	Protein of unknown function (DUF3537); CONTAINS InterPro DOMAIN/s: Protein of unknown function DUF3537 (InterPro:IPR021924); BEST Arabidopsis thaliana protein match is: Protein of unknown function (DUF3537) (TAIR:AT1G50630.1); Has 143 Blast hits to 143 proteins in 16 species: Archae - 0; Bacteria - 0; Metazoa - 0; Fungi - 0; Plants - 141; Viruses - 0; Other Eukaryotes - 2 (source: NCBI BLink).
141	AT2G44230	-	30.16	101.91	1.7566	0	1e-06	Plant protein of unknown function (DUF946); FUNCTIONS IN: molecular_function unknown; INVOLVED IN: N-terminal protein myristoylation; LOCATED IN: chloroplast; EXPRESSED IN: 21 plant structures; EXPRESSED DURING: 12 growth stages; CONTAINS InterPro DOMAIN/s: Protein of unknown function DUF946 (InterPro:IPR009291); BEST Arabidopsis thaliana protein match is: Plant protein of unknown function (DUF94…
142	AT1G62660	AT1G62660	23.86	80.62	1.75681	1e-06	7e-06	Glycosyl hydrolases family 32 protein; FUNCTIONS IN: hydrolase activity, hydrolyzing O-glycosyl compounds; INVOLVED IN: sucrose catabolic process, using beta-fructofuranosidase, carbohydrate metabolic process; LOCATED IN: vacuole; EXPRESSED IN: 23 plant structures; EXPRESSED DURING: 12 growth stages; CONTAINS InterPro DOMAIN/s: Protein of unknown function DUF3357 (InterPro:IPR021792), Glycoside h…
143	AT1G70770	-	39.13	130.83	1.74148	2.4e-05	0.00015	Protein of unknown function DUF2359, transmembrane; FUNCTIONS IN: molecular_function unknown; LOCATED IN: endoplasmic reticulum, nucleus, plasma membrane, membrane; EXPRESSED IN: 27 plant structures; EXPRESSED DURING: 16 growth stages; CONTAINS InterPro DOMAIN/s: Protein of unknown function DUF2359, transmembrane (InterPro:IPR019308); BEST Arabidopsis thaliana protein match is: Protein of unknown…
144	AT5G62460	-	11.02	36.62	1.7323	0	3e-06	RING/FYVE/PHD zinc finger superfamily protein; FUNCTIONS IN: zinc ion binding; EXPRESSED IN: 23 plant structures; EXPRESSED DURING: 15 growth stages; CONTAINS InterPro DOMAIN/s: Protein of unknown function DUF3675 (InterPro:IPR022143), Zinc finger, C3HC4 RING-type (InterPro:IPR018957), Zinc finger, RING-CH-type (InterPro:IPR011016); BEST Arabidopsis thaliana protein match is: RING/FYVE/PHD zinc f…
145	AT1G19270	DA1	4.98	16.36	1.71638	3e-06	1.9e-05	DA1 (DA1); CONTAINS InterPro DOMAIN/s: Zinc finger, LIM-type (InterPro:IPR001781), Ubiquitin interacting motif (InterPro:IPR003903), Protein of unknown function DUF3633 (InterPro:IPR022087); BEST Arabidopsis thaliana protein match is: LIM domain-containing protein (TAIR:AT4G36860.1)
146	AT1G21830	-	7.73	25.28	1.70909	7e-06	4.9e-05	unknown protein; CONTAINS InterPro DOMAIN/s: Protein of unknown function DUF740 (InterPro:IPR008004); BEST Arabidopsis thaliana protein match is: unknown protein (TAIR:AT1G44608.1); Has 49 Blast hits to 49 proteins in 12 species: Archae - 0; Bacteria - 0; Metazoa - 0; Fungi - 0; Plants - 49; Viruses - 0; Other Eukaryotes - 0 (source: NCBI BLink).
147	AT1G59710	-	6.93	22.63	1.70778	1.1e-05	7.4e-05	FUNCTIONS IN: molecular_function unknown; INVOLVED IN: biological_process unknown; LOCATED IN: cellular_component unknown; EXPRESSED IN: 23 plant structures; EXPRESSED DURING: 13 growth stages; CONTAINS InterPro DOMAIN/s: Protein of unknown function DUF569 (InterPro:IPR007679), Actin cross-linking (InterPro:IPR008999); BEST Arabidopsis thaliana protein match is: Actin cross-linking protein (TAIR:…
148	AT5G10750	-	15.17	48.8	1.68542	0	4e-06	Protein of unknown function (DUF1336); CONTAINS InterPro DOMAIN/s: Protein of unknown function DUF1336 (InterPro:IPR009769); BEST Arabidopsis thaliana protein match is: Protein of unknown function (DUF1336) (TAIR:AT5G24990.1); Has 1807 Blast hits to 1807 proteins in 277 species: Archae - 0; Bacteria - 0; Metazoa - 736; Fungi - 347; Plants - 385; Viruses - 0; Other Eukaryotes - 339 (source: NCBI B…
149	AT5G17210	-	2.03	6.34	1.64521	0.002741	0.009933	Protein of unknown function (DUF1218); FUNCTIONS IN: molecular_function unknown; INVOLVED IN: biological_process unknown; LOCATED IN: endomembrane system; EXPRESSED IN: 18 plant structures; EXPRESSED DURING: 7 growth stages; CONTAINS InterPro DOMAIN/s: Protein of unknown function DUF1218 (InterPro:IPR009606); BEST Arabidopsis thaliana protein match is: Protein of unknown function (DUF1218) (TAIR:…
150	AT2G19710	AT2G19710	5.62	17.46	1.63455	2e-06	1.8e-05	Regulator of Vps4 activity in the MVB pathway protein; INVOLVED IN: biological_process unknown; EXPRESSED IN: 24 plant structures; EXPRESSED DURING: 15 growth stages; CONTAINS InterPro DOMAIN/s: Protein of unknown function DUF292, eukaryotic (InterPro:IPR005061); BEST Arabidopsis thaliana protein match is: Regulator of Vps4 activity in the MVB pathway protein (TAIR:AT4G29440.1)
151	AT2G36630	-	54.9	170.22	1.63253	1.7e-05	0.000108	Sulfite exporter TauE/SafE family protein; INVOLVED IN: N-terminal protein myristoylation; LOCATED IN: endomembrane system, integral to membrane; EXPRESSED IN: 22 plant structures; EXPRESSED DURING: 15 growth stages; CONTAINS InterPro DOMAIN/s: Protein of unknown function DUF81 (InterPro:IPR002781); BEST Arabidopsis thaliana protein match is: Sulfite exporter TauE/SafE family protein (TAIR:AT2G25…
152	AT5G66675	AT5G66675	16.9	52.16	1.62594	1e-06	9e-06	Protein of unknown function (DUF677); CONTAINS InterPro DOMAIN/s: Protein of unknown function DUF677 (InterPro:IPR007749); BEST Arabidopsis thaliana protein match is: Protein of unknown function (DUF677) (TAIR:AT2G18630.1)
153	AT1G17830	-	1.36	4.14	1.60722	0.000932	0.003923	Protein of unknown function (DUF789); CONTAINS InterPro DOMAIN/s: Protein of unknown function DUF789 (InterPro:IPR008507); BEST Arabidopsis thaliana protein match is: Protein of unknown function (DUF789) (TAIR:AT1G73210.1); Has 265 Blast hits to 257 proteins in 18 species: Archae - 0; Bacteria - 0; Metazoa - 0; Fungi - 0; Plants - 263; Viruses - 0; Other Eukaryotes - 2 (source: NCBI BLink).
154	AT4G25680	-	13.11	39.78	1.6018	2e-06	1.9e-05	PPPDE putative thiol peptidase family protein; CONTAINS InterPro DOMAIN/s: Protein of unknown function DUF862, eukaryotic (InterPro:IPR008580); BEST Arabidopsis thaliana protein match is: PPPDE putative thiol peptidase family protein (TAIR:AT4G25660.1); Has 754 Blast hits to 754 proteins in 155 species: Archae - 0; Bacteria - 0; Metazoa - 207; Fungi - 56; Plants - 348; Viruses - 0; Other Eukaryot…
155	AT1G25682	-	17.02	51.34	1.59261	1e-06	1e-05	Family of unknown function (DUF572) ; FUNCTIONS IN: molecular_function unknown; INVOLVED IN: biological_process unknown; LOCATED IN: cellular_component unknown; EXPRESSED IN: cotyledon; CONTAINS InterPro DOMAIN/s: Protein of unknown function DUF572 (InterPro:IPR007590); BEST Arabidopsis thaliana protein match is: Family of unknown function (DUF572) (TAIR:AT1G25988.1); Has 717 Blast hits to 715 pr…
156	AT5G48240	AT5G48240	13.18	39.44	1.58135	0.000165	0.000848	unknown protein; FUNCTIONS IN: molecular_function unknown; INVOLVED IN: biological_process unknown; CONTAINS InterPro DOMAIN/s: Protein of unknown function DUF1665 (InterPro:IPR012459)
157	AT1G61065	AT1G61065	4.78	14.29	1.58088	0.000725	0.003156	Protein of unknown function (DUF1218); FUNCTIONS IN: molecular_function unknown; INVOLVED IN: biological_process unknown; LOCATED IN: endomembrane system; EXPRESSED IN: 22 plant structures; EXPRESSED DURING: 13 growth stages; CONTAINS InterPro DOMAIN/s: Protein of unknown function DUF1218 (InterPro:IPR009606); BEST Arabidopsis thaliana protein match is: Protein of unknown function (DUF1218) (TAIR…
158	AT5G47060	-	3.51	10.48	1.57746	0.000499	0.002268	Protein of unknown function (DUF581); CONTAINS InterPro DOMAIN/s: Protein of unknown function DUF581 (InterPro:IPR007650); BEST Arabidopsis thaliana protein match is: Protein of unknown function (DUF581) (TAIR:AT4G17670.1); Has 1807 Blast hits to 1807 proteins in 277 species: Archae - 0; Bacteria - 0; Metazoa - 736; Fungi - 347; Plants - 385; Viruses - 0; Other Eukaryotes - 339 (source: NCBI BLin…
159	AT5G39785	AT5G39785	7.14	20.81	1.5431	2e-05	0.000129	FUNCTIONS IN: structural constituent of ribosome; INVOLVED IN: translation; LOCATED IN: ribosome, intracellular; EXPRESSED IN: 23 plant structures; EXPRESSED DURING: 14 growth stages; CONTAINS InterPro DOMAIN/s: Ribosomal protein L34e (InterPro:IPR008195), Protein of unknown function DUF1666 (InterPro:IPR012870); BEST Arabidopsis thaliana protein match is: Protein of unknown function (DUF
160	AT1G70750	AT1G70750	8.18	23.62	1.52978	1.8e-05	0.000114	Protein of unknown function, DUF593; FUNCTIONS IN: molecular_function unknown; INVOLVED IN: biological_process unknown; LOCATED IN: endomembrane system; EXPRESSED IN: 11 plant structures; EXPRESSED DURING: 4 anthesis, LP.10 ten leaves visible, petal differentiation and expansion stage; CONTAINS InterPro DOMAIN/s: Protein of unknown function DUF593 (InterPro:IPR007656); BEST Arabidopsis thaliana p…
161	AT1G70420	-	4.79	13.57	1.50169	0.000213	0.001068	Protein of unknown function (DUF1645); CONTAINS InterPro DOMAIN/s: Protein of unknown function DUF1645 (InterPro:IPR012442); BEST Arabidopsis thaliana protein match is: Protein of unknown function (DUF1645) (TAIR:AT1G23710.1); Has 179 Blast hits to 179 proteins in 22 species: Archae - 0; Bacteria - 0; Metazoa - 9; Fungi - 0; Plants - 162; Viruses - 0; Other Eukaryotes - 8 (source: NCBI BLink).
162	AT3G23300	-	22.31	62.73	1.49167	7e-06	4.6e-05	S-adenosyl-L-methionine-dependent methyltransferases superfamily protein; INVOLVED IN: biological_process unknown; LOCATED IN: Golgi apparatus, plasma membrane, nucleus; EXPRESSED IN: 24 plant structures; EXPRESSED DURING: 13 growth stages; CONTAINS InterPro DOMAIN/s: Protein of unknown function DUF248, methyltransferase putative (InterPro:IPR004159); BEST Arabidopsis thaliana protein match is: S…
163	AT4G25210	AT4G25210	33.38	93.73	1.48939	1.4e-05	8.9e-05	DNA-binding storekeeper protein-related transcriptional regulator; FUNCTIONS IN: transcription regulator activity; INVOLVED IN: biological_process unknown; LOCATED IN: nucleolus, chloroplast; EXPRESSED IN: 23 plant structures; EXPRESSED DURING: 13 growth stages; CONTAINS InterPro DOMAIN/s: Protein of unknown function DUF573 (InterPro:IPR007592); BEST Arabidopsis thalian
164	AT1G21070	AT1G21070	2.12	5.95	1.48844	0.002001	0.007578	Nucleotide-sugar transporter family protein; CONTAINS InterPro DOMAIN/s: Protein of unknown function DUF250 (InterPro:IPR004853); BEST Arabidopsis thaliana protein match is: Nucleotide-sugar transporter family protein (TAIR:AT1G76670.1)
165	AT1G04780	-	23.37	65.38	1.48435	1.2e-05	8.2e-05	Ankyrin repeat family protein; FUNCTIONS IN: molecular_function unknown; INVOLVED IN: biological_process unknown; LOCATED IN: plasma membrane; EXPRESSED IN: 24 plant structures; EXPRESSED DURING: 13 growth stages; CONTAINS InterPro DOMAIN/s: Ankyrin repeat-containing domain (InterPro:IPR020683), Protein of unknown function DUF3424 (InterPro:IPR021832), Ankyrin repeat (InterPro:IPR002110); BEST Ar…
166	AT5G52580	AT5G52580	23.14	64.15	1.47125	6.2e-05	0.000353	RabGAP/TBC domain-containing protein; FUNCTIONS IN: RAB GTPase activator activity; INVOLVED IN: regulation of Rab GTPase activity; LOCATED IN: intracellular; EXPRESSED IN: 22 plant structures; EXPRESSED DURING: 13 growth stages; CONTAINS InterPro DOMAIN/s: RabGAP/TBC (InterPro:IPR000195), Protein of unknown function DUF3548 (InterPro:IPR021935); BEST Arabidopsis thaliana protein match is: Ypt/Rab…
167	AT1G13990	AT1G13990,GN	32.65	89.96	1.46231	0.002913	0.010463	unknown protein; FUNCTIONS IN: molecular_function unknown; INVOLVED IN: biological_process unknown; LOCATED IN: chloroplast; EXPRESSED IN: 23 plant structures; EXPRESSED DURING: 13 growth stages; CONTAINS InterPro DOMAIN/s: Protein of unknown function DUF3110 (InterPro:IPR021503)
168	AT1G28240	AT1G28240	19.86	54.16	1.4475	2.9e-05	0.000179	Protein of unknown function (DUF616); CONTAINS InterPro DOMAIN/s: Protein of unknown function DUF616 (InterPro:IPR006852); BEST Arabidopsis thaliana protein match is: Protein of unknown function (DUF616) (TAIR:AT1G53040.2)
169	AT4G17140	AT4G17140	1.91	5.2	1.44783	4e-05	0.000237	pleckstrin homology (PH) domain-containing protein; FUNCTIONS IN: molecular_function unknown; INVOLVED IN: biological_process unknown; EXPRESSED IN: 23 plant structures; EXPRESSED DURING: 13 growth stages; CONTAINS InterPro DOMAIN/s: Pleckstrin homology-type (InterPro:IPR011993), Protein of unknown function DUF946 (InterPro:IPR009291), Pleckstrin homology (InterPro:IPR001849); BEST
170	AT5G06560	-	8.66	23.5	1.4406	1.3e-05	8.7e-05	Protein of unknown function, DUF593; FUNCTIONS IN: molecular_function unknown; INVOLVED IN: biological_process unknown; LOCATED IN: cellular_component unknown; EXPRESSED IN: 24 plant structures; EXPRESSED DURING: 15 growth stages; CONTAINS InterPro DOMAIN/s: Protein of unknown function DUF593 (InterPro:IPR007656); BEST Arabidopsis thaliana protein match is: Protein of unknown function, DUF593 (TA…
171	AT3G08640	-	36.58	98.33	1.4266	1.5e-05	0.0001	Protein of unknown function (DUF3411); FUNCTIONS IN: molecular_function unknown; INVOLVED IN: biological_process unknown; LOCATED IN: chloroplast, chloroplast envelope; EXPRESSED IN: 23 plant structures; EXPRESSED DURING: 13 growth stages; CONTAINS InterPro DOMAIN/s: Protein of unknown function DUF3411 (InterPro:IPR021825); BEST Arabidopsis thaliana protein match is: Protein of unknown function (…
172	AT1G55820	-	3.17	8.5	1.42187	0.000243	0.001197	CONTAINS InterPro DOMAIN/s: Protein of unknown function DUF1296 (InterPro:IPR009719); BEST Arabidopsis thaliana protein match is: GBF-interacting protein 1 (TAIR:AT3G13222.1); Has 1074 Blast hits to 540 proteins in 140 species: Archae - 0; Bacteria - 57; Metazoa - 222; Fungi - 108; Plants - 188; Viruses - 12; Other Eukaryotes - 487 (source: NCBI BLink).
173	AT5G08660	AT5G08660	8.93	23.94	1.42339	4.1e-05	0.000244	Protein of unknown function (DUF668); INVOLVED IN: N-terminal protein myristoylation; LOCATED IN: mitochondrion, plasma membrane; EXPRESSED IN: cultured cell; CONTAINS InterPro DOMAIN/s: Protein of unknown function DUF668 (InterPro:IPR007700), Protein of unknown function DUF3475 (InterPro:IPR021864); BEST Arabidopsis thaliana protein match is: Protein of unknown function (DUF668) (TAIR:AT1G34320.…
174	AT3G61800	AT3G61800	3.81	10.19	1.42106	0.000455	0.002088	CONTAINS InterPro DOMAIN/s: Protein of unknown function DUF2043 (InterPro:IPR018610), ENTH/VHS (InterPro:IPR008942)
175	AT5G66050	AT5G66050	11.84	31.08	1.39177	0.00031	0.00149	Wound-responsive family protein; FUNCTIONS IN: DNA binding, nuclease activity; INVOLVED IN: nucleotide-excision repair; LOCATED IN: chloroplast; EXPRESSED IN: 24 plant structures; EXPRESSED DURING: 15 growth stages; CONTAINS InterPro DOMAIN/s: Protein of unknown function DUF151 (InterPro:IPR003729), UvrB/UvrC protein (InterPro:IPR001943); BEST Arabidopsis thaliana protein match is: Wound-responsi…
176	AT4G17950	-	9.95	25.54	1.36034	4.4e-05	0.000259	AT hook motif DNA-binding family protein; FUNCTIONS IN: DNA binding; INVOLVED IN: regulation of transcription, DNA-dependent; LOCATED IN: nucleus; EXPRESSED IN: 16 plant structures; EXPRESSED DURING: 11 growth stages; CONTAINS InterPro DOMAIN/s: Protein of unknown function DUF296 (InterPro:IPR005175), AT hook, DNA-binding motif (InterPro:IPR017956); BEST Arabidopsis thaliana protein match is: AT …
177	AT5G60680	-	55.44	141.55	1.35237	3.1e-05	0.000187	Protein of unknown function, DUF584; CONTAINS InterPro DOMAIN/s: Protein of unknown function DUF584 (InterPro:IPR007608); BEST Arabidopsis thaliana protein match is: Protein of unknown function, DUF584 (TAIR:AT3G45210.1); Has 1807 Blast hits to 1807 proteins in 277 species: Archae - 0; Bacteria - 0; Metazoa - 736; Fungi - 347; Plants - 385; Viruses - 0; Other Eukaryotes - 339 (source: NCBI BLink).
178	AT1G72175	-	10.66	27.18	1.35	0.000318	0.001525	FUNCTIONS IN: zinc ion binding; EXPRESSED IN: 23 plant structures; EXPRESSED DURING: 13 growth stages; CONTAINS InterPro DOMAIN/s: Protein of unknown function DUF1232 (InterPro:IPR010652), Zinc finger, RING-type, conserved site (InterPro:IPR017907), Zinc finger, RING-type (InterPro:IPR001841); BEST Arabidopsis thaliana protein match is: RING/U-box protein with domain of unknown function (DUF 1232…
179	AT1G23710	-	50.05	126.31	1.33565	5.8e-05	0.000332	Protein of unknown function (DUF1645); CONTAINS InterPro DOMAIN/s: Protein of unknown function DUF1645 (InterPro:IPR012442); BEST Arabidopsis thaliana protein match is: Protein of unknown function (DUF1645) (TAIR:AT1G70420.1); Has 288 Blast hits to 282 proteins in 52 species: Archae - 0; Bacteria - 6; Metazoa - 16; Fungi - 11; Plants - 191; Viruses - 0; Other Eukaryotes - 64 (source: NCBI BLink).
180	AT4G14230	-	8.09	20.25	1.32357	0.000117	0.000624	FUNCTIONS IN: molecular_function unknown; INVOLVED IN: biological_process unknown; LOCATED IN: mitochondrion; EXPRESSED IN: 25 plant structures; EXPRESSED DURING: 15 growth stages; CONTAINS InterPro DOMAIN/s: Protein of unknown function DUF21 (InterPro:IPR002550), Cystathionine beta-synthase, core (InterPro:IPR000644); BEST Arabidopsis thaliana protein match is: CBS domain-containing protein with…
181	AT1G04430	AT1G04430	39.17	97.99	1.32271	0.000153	0.000793	S-adenosyl-L-methionine-dependent methyltransferases superfamily protein; INVOLVED IN: biological_process unknown; LOCATED IN: Golgi apparatus, plasma membrane; EXPRESSED IN: 26 plant structures; EXPRESSED DURING: 15 growth stages; CONTAINS InterPro DOMAIN/s: Protein of unknown function DUF248, methyltransferase putative (InterPro:IPR004159); BEST Arabidopsis thaliana protein match is: S-adenosyl…
182	AT4G02370	-	10.64	26.37	1.30941	0.000549	0.002467	Protein of unknown function, DUF538; INVOLVED IN: biological_process unknown; LOCATED IN: plasma membrane, vacuole; EXPRESSED IN: 25 plant structures; EXPRESSED DURING: 13 growth stages; CONTAINS InterPro DOMAIN/s: Protein of unknown function DUF538 (InterPro:IPR007493); BEST Arabidopsis thaliana protein match is: Protein of unknown function, DUF538 (TAIR:AT1G02816.1); Has 618 Blast hits to 617 p…
183	AT4G28910	NINJA	26.07	64.61	1.30919	0.000525	0.002371	novel interactor of JAZ (NINJA); FUNCTIONS IN: protein binding, transcription repressor activity; INVOLVED IN: response to jasmonic acid stimulus, jasmonic acid mediated signaling pathway; LOCATED IN: nucleus; EXPRESSED IN: 23 plant structures; EXPRESSED DURING: 13 growth stages; CONTAINS InterPro DOMAIN/s: Protein of unknown function DUF1675 (InterPro:IPR012463); BEST Arabidopsis th
184	AT1G73200	AT1G73200	12.92	32	1.30861	0.000196	0.000993	Putative integral membrane protein conserved region (DUF2404); FUNCTIONS IN: phosphoinositide binding; INVOLVED IN: signal transduction; LOCATED IN: vacuole; EXPRESSED IN: 25 plant structures; EXPRESSED DURING: 14 growth stages; CONTAINS InterPro DOMAIN/s: Protein of unknown function DUF2404, transmembrane (InterPro:IPR019411), Pleckstrin homology (InterPro:IPR001849); BEST Arabidopsis thaliana p…
185	AT1G67570	-	1.56	3.83	1.29519	0.005277	0.017382	Protein of unknown function (DUF3537); CONTAINS InterPro DOMAIN/s: Protein of unknown function DUF3537 (InterPro:IPR021924); BEST Arabidopsis thaliana protein match is: Protein of unknown function (DUF3537) (TAIR:AT3G20300.1); Has 140 Blast hits to 140 proteins in 15 species: Archae - 0; Bacteria - 0; Metazoa - 0; Fungi - 0; Plants - 138; Viruses - 0; Other Eukaryotes - 2 (source: NCBI BLink).
186	AT4G10140	AT4G10140	6.44	15.79	1.29438	0.002874	0.010341	unknown protein; FUNCTIONS IN: molecular_function unknown; INVOLVED IN: N-terminal protein myristoylation; EXPRESSED IN: 24 plant structures; EXPRESSED DURING: 15 growth stages; CONTAINS InterPro DOMAIN/s: Protein of unknown function DUF2062 (InterPro:IPR018639); BEST Arabidopsis thaliana protein match is: unknown protein (TAIR:AT1G33490.1)
187	AT5G11230	-	5.4	13.11	1.27958	0.002157	0.008099	Nucleotide-sugar transporter family protein; FUNCTIONS IN: organic anion transmembrane transporter activity; LOCATED IN: endomembrane system, membrane; EXPRESSED IN: 22 plant structures; EXPRESSED DURING: 13 growth stages; CONTAINS InterPro DOMAIN/s: Protein of unknown function DUF6, transmembrane (InterPro:IPR000620), Protein of unknown function DUF250 (InterPro:IPR004853); BEST Arabidopsis thal…
188	AT1G76670	-	75.6	182.79	1.27377	0.000154	0.000798	Nucleotide-sugar transporter family protein; CONTAINS InterPro DOMAIN/s: Protein of unknown function DUF250 (InterPro:IPR004853); BEST Arabidopsis thaliana protein match is: Nucleotide-sugar transporter family protein (TAIR:AT1G21070.1); Has 1975 Blast hits to 1967 proteins in 210 species: Archae - 0; Bacteria - 20; Metazoa - 359; Fungi - 295; Plants - 1101; Viruses - 0; Other Eukaryotes - 200 (s…
189	AT5G01750	AT5G01750	153.41	370.57	1.27233	0.000591	0.002634	Protein of unknown function (DUF567); FUNCTIONS IN: molecular_function unknown; INVOLVED IN: biological_process unknown; LOCATED IN: chloroplast; EXPRESSED IN: 23 plant structures; EXPRESSED DURING: 13 growth stages; CONTAINS InterPro DOMAIN/s: Protein of unknown function DUF567 (InterPro:IPR007612); BEST Arabidopsis thaliana protein match is: Protein of unknown
190	AT2G34300	-	7.53	17.98	1.256	0.000178	0.000908	S-adenosyl-L-methionine-dependent methyltransferases superfamily protein; CONTAINS InterPro DOMAIN/s: Protein of unknown function DUF248, methyltransferase putative (InterPro:IPR004159); BEST Arabidopsis thaliana protein match is: S-adenosyl-L-methionine-dependent methyltransferases superfamily protein (TAIR:AT1G29470.2); Has 54799 Blast hits to 24520 proteins in 1584 species: Archae - 172; Bacte…
191	AT4G21700	-	3.32	7.88	1.24802	0.000499	0.002268	Protein of unknown function (DUF2921); INVOLVED IN: biological_process unknown; LOCATED IN: chloroplast; EXPRESSED IN: 12 plant structures; EXPRESSED DURING: LP.04 four leaves visible, 4 anthesis, LP.10 ten leaves visible, petal differentiation and expansion stage, E expanded cotyledon stage; CONTAINS InterPro DOMAIN/s: Protein of unknown function DUF2921 (InterPro:IPR021319); BEST Arabidopsis th…
192	AT2G25737	AT2G25737,AT2G25740	10.27	24.24	1.23967	0.00359	0.012528	Sulfite exporter TauE/SafE family protein; LOCATED IN: endomembrane system, integral to membrane; CONTAINS InterPro DOMAIN/s: Protein of unknown function DUF81 (InterPro:IPR002781); BEST Arabidopsis thaliana protein match is: Sulfite exporter TauE/SafE family protein (TAIR:AT2G36630.1)
193	AT1G73020	AT1G73020	3.74	8.77	1.23094	0.001308	0.005235	unknown protein; CONTAINS InterPro DOMAIN/s: Protein of unknown function DUF590 (InterPro:IPR007632)
194	AT3G11880	-	15.24	35.46	1.21856	0.000191	0.000966	Protein of unknown function DUF2359, transmembrane; CONTAINS InterPro DOMAIN/s: Protein of unknown function DUF2359, transmembrane (InterPro:IPR019308); BEST Arabidopsis thaliana protein match is: Protein of unknown function DUF2359, transmembrane (TAIR:AT1G70770.2); Has 155 Blast hits to 134 proteins in 26 species: Archae - 0; Bacteria - 0; Metazoa - 47; Fungi - 0; Plants - 108; Viruses - 0; Oth…
195	AT2G19460	-	7.48	17.39	1.21746	0.006603	0.021025	Protein of unknown function (DUF3511); CONTAINS InterPro DOMAIN/s: Protein of unknown function DUF3511 (InterPro:IPR021899); BEST Arabidopsis thaliana protein match is: Protein of unknown function (DUF3511) (TAIR:AT5G11970.1); Has 207 Blast hits to 207 proteins in 14 species: Archae - 0; Bacteria - 0; Metazoa - 0; Fungi - 0; Plants - 207; Viruses - 0; Other Eukaryotes - 0 (source: NCBI BLink).
196	AT5G13760	AT5G13760	9.52	22.05	1.21152	0.000549	0.002466	Plasma-membrane choline transporter family protein; CONTAINS InterPro DOMAIN/s: Protein of unknown function DUF580 (InterPro:IPR007603); BEST Arabidopsis thaliana protein match is: Plasma-membrane choline transporter family protein (TAIR:AT3G04440.1)
197	AT1G11200	-	8.17	18.92	1.21176	0.001258	0.00507	Protein of unknown function (DUF300); INVOLVED IN: biological_process unknown; LOCATED IN: endomembrane system; EXPRESSED IN: 23 plant structures; EXPRESSED DURING: 14 growth stages; CONTAINS InterPro DOMAIN/s: Protein of unknown function DUF300 (InterPro:IPR005178); BEST Arabidopsis thaliana protein match is: Protein of unknown function (DUF300) (TAIR:AT4G21570.1); Has 839 Blast hits to 837 prot…
198	AT1G70690	HWI1	5.02	11.49	1.19469	0.002709	0.009838	Encodes a plasmodesmal protein that may be involved in the intercellular movement of molecules through the plasmodesmata. The protein has two DUF26 domains and a single transmembrane domain.
199	AT3G19540	-	8.62	19.66	1.18919	0.000391	0.001827	Protein of unknown function (DUF620); FUNCTIONS IN: molecular_function unknown; INVOLVED IN: biological_process unknown; LOCATED IN: plasma membrane; EXPRESSED IN: 21 plant structures; EXPRESSED DURING: 13 growth stages; CONTAINS InterPro DOMAIN/s: Protein of unknown function DUF620 (InterPro:IPR006873); BEST Arabidopsis thaliana protein match is: Protein of unknown function (DUF620) (TAIR:AT1G49…
200	AT4G25770	AT4G25770	11.63	26.25	1.17423	0.0013	0.005209	alpha/beta-Hydrolases superfamily protein; INVOLVED IN: biological_process unknown; LOCATED IN: chloroplast; EXPRESSED IN: 17 plant structures; EXPRESSED DURING: 13 growth stages; CONTAINS InterPro DOMAIN/s: Protein of unknown function DUF676, hydrolase-like (InterPro:IPR007751); BEST Arabidopsis thaliana protein match is
201	AT3G14070	CAX9	2.43	5.43	1.15945	0.005759	0.018737	Plant protein of unknown function (DUF641); CONTAINS InterPro DOMAIN/s: Protein of unknown function DUF641, plant (InterPro:IPR006943); BEST Arabidopsis thaliana protein match is: Plant protein of unknown function (DUF641) (TAIR:AT1G53380.3); Has 436 Blast hits to 433 proteins in 67 species: Archae - 9; Bacteria - 8; Metazoa - 66; Fungi - 13; Plants - 283; Viruses - 0; Other Eukaryotes - 57 (sour…
202	AT2G02960	AT2G02960	17.36	38.6	1.1528	0.002485	0.009158	RING/FYVE/PHD zinc finger superfamily protein; FUNCTIONS IN: zinc ion binding; EXPRESSED IN: 24 plant structures; EXPRESSED DURING: 15 growth stages; CONTAINS InterPro DOMAIN/s: Protein of unknown function DUF3675 (InterPro:IPR022143), Zinc finger, C3HC4 RING-type (InterPro:IPR018957), Zinc finger, RING-CH-type (InterPro:IPR011016); BEST Arabidopsis thaliana protein match is: RING/FYVE/PHD zinc f…
203	AT5G58020	-	28.14	62.16	1.14345	0.001858	0.007109	unknown protein; CONTAINS InterPro DOMAIN/s: Protein of unknown function DUF602 (InterPro:IPR006735); Has 385 Blast hits to 385 proteins in 189 species: Archae - 0; Bacteria - 0; Metazoa - 153; Fungi - 117; Plants - 50; Viruses - 0; Other Eukaryotes - 65 (source: NCBI BLink).
204	AT5G28040	-	12.69	27.95	1.13957	0.000554	0.002484	DNA-binding storekeeper protein-related transcriptional regulator; FUNCTIONS IN: transcription regulator activity; EXPRESSED IN: 25 plant structures; EXPRESSED DURING: 13 growth stages; CONTAINS InterPro DOMAIN/s: Protein of unknown function DUF573 (InterPro:IPR007592); BEST Arabidopsis thaliana protein match is: DNA-binding storekeeper protein-related transcriptional regulator (TAIR:AT3G04930.1)…
205	AT2G28320	AT2G28320	16.63	36.54	1.1352	0.001797	0.006912	Pleckstrin homology (PH) and lipid-binding START domains-containing protein; FUNCTIONS IN: phosphoinositide binding; INVOLVED IN: signal transduction; LOCATED IN: plasma membrane; EXPRESSED IN: 24 plant structures; EXPRESSED DURING: 15 growth stages; CONTAINS InterPro DOMAIN/s: Protein of unknown function DUF1336 (InterPro:IPR009769), Pleckstrin homology-ty
206	AT5G64020	TBL14	13.06	28.45	1.12301	0.00168	0.006504	Encodes a member of the TBL (TRICHOME BIREFRINGENCE-LIKE) gene family containing a plant-specific DUF231 (domain of unknown function) domain. TBL gene family has 46 members, two of which (TBR/AT5G06700 and TBL3/AT5G01360) have been shown to be involved in the synthesis and deposition of secondary wall cellulose, presumably by influencing the esterification state of pectic polymers. A nomenclature…
207	AT1G18740	-	79.19	170.4	1.1056	0.002151	0.008082	FUNCTIONS IN: molecular_function unknown; INVOLVED IN: biological_process unknown; EXPRESSED IN: 23 plant structures; EXPRESSED DURING: 13 growth stages; CONTAINS InterPro DOMAIN/s: Protein BYPASS related (InterPro:IPR008511); BEST Arabidopsis thaliana protein match is: Protein of unknown function (DUF793) (TAIR:AT1G74450.1); Has 167 Blast hits to 164 proteins in 20 species: Archae - 3; Bacteria …
208	AT5G62770	-	5.62	11.98	1.09303	0.006477	0.020708	Protein of unknown function (DUF1645); CONTAINS InterPro DOMAIN/s: Protein of unknown function DUF1645 (InterPro:IPR012442); BEST Arabidopsis thaliana protein match is: Protein of unknown function (DUF1645) (TAIR:AT1G70420.1); Has 173 Blast hits to 173 proteins in 20 species: Archae - 0; Bacteria - 0; Metazoa - 5; Fungi - 2; Plants - 161; Viruses - 0; Other Eukaryotes - 5 (source: NCBI BLink).
209	AT3G19680	-	8.55	18.2	1.09044	0.002015	0.007628	Protein of unknown function (DUF1005); LOCATED IN: plasma membrane; EXPRESSED IN: 22 plant structures; EXPRESSED DURING: 13 growth stages; CONTAINS InterPro DOMAIN/s: Protein of unknown function DUF1005 (InterPro:IPR010410); BEST Arabidopsis thaliana protein match is: Protein of unknown function (DUF1005) (TAIR:AT1G50040.1); Has 782 Blast hits to 189 proteins in 38 species: Archae - 0; Bacteria -…
210	AT1G27100	-	46	97.28	1.08051	0.001457	0.005743	Actin cross-linking protein; FUNCTIONS IN: molecular_function unknown; INVOLVED IN: biological_process unknown; LOCATED IN: vacuole; EXPRESSED IN: 23 plant structures; EXPRESSED DURING: 13 growth stages; CONTAINS InterPro DOMAIN/s: Protein of unknown function DUF569 (InterPro:IPR007679), Actin cross-linking (InterPro:IPR008999); BEST Arabidopsis thaliana protein match is: Protein of unknown funct…
211	AT3G60680	-	2.93	6.19	1.0807	0.008312	0.025429	Plant protein of unknown function (DUF641); CONTAINS InterPro DOMAIN/s: Protein of unknown function DUF641, plant (InterPro:IPR006943); BEST Arabidopsis thaliana protein match is: Plant protein of unknown function (DUF641) (TAIR:AT2G45260.1); Has 309 Blast hits to 304 proteins in 28 species: Archae - 0; Bacteria - 6; Metazoa - 7; Fungi - 2; Plants - 284; Viruses - 0; Other Eukaryotes - 10 (source…
212	AT4G01090	AT4G01090	14.22	29.99	1.07626	0.001247	0.005037	Protein of unknown function (DUF3133); CONTAINS InterPro DOMAIN/s: Protein of unknown function DUF3133 (InterPro:IPR021480); BEST Arabidopsis thaliana protein match is: Protein of unknown function (DUF3133) (TAIR:AT1G01440.1)
213	AT3G46620	-	60.84	128.11	1.07435	0.001655	0.006422	Encodes an ABA- and drought-induced RING-DUF1117 gene whose mutation results in hyposensitive phenotypes toward ABA in terms of germination rate and stomatal closure and markedly reduced tolerance to drought stress relative to wild-type plants.
214	AT3G57340	-	24.73	51.44	1.05665	0.005195	0.017136	FUNCTIONS IN: unfolded protein binding, heat shock protein binding; INVOLVED IN: protein folding; LOCATED IN: plasma membrane; EXPRESSED IN: 23 plant structures; EXPRESSED DURING: 15 growth stages; CONTAINS InterPro DOMAIN/s: Molecular chaperone, heat shock protein, Hsp40, DnaJ (InterPro:IPR015609), Protein of unknown function DUF1977, DnaJ-like (InterPro:IPR015399), Heat shock protein DnaJ, N-te…
215	AT1G18720	-	46.15	95.58	1.05034	0.001173	0.004786	Protein of unknown function (DUF962); CONTAINS InterPro DOMAIN/s: Protein of unknown function DUF962 (InterPro:IPR009305); BEST Arabidopsis thaliana protein match is: Protein of unknown function (DUF962) (TAIR:AT1G74440.1); Has 638 Blast hits to 636 proteins in 299 species: Archae - 0; Bacteria - 335; Metazoa - 3; Fungi - 143; Plants - 88; Viruses - 0; Other Eukaryotes - 69 (source: NCBI BLink).
216	AT4G18205	-	19.16	39.64	1.04896	0.001892	0.007222	Nucleotide-sugar transporter family protein; CONTAINS InterPro DOMAIN/s: Protein of unknown function DUF250 (InterPro:IPR004853); BEST Arabidopsis thaliana protein match is: purine permease 7 (TAIR:AT4G18197.1); Has 35333 Blast hits to 34131 proteins in 2444 species: Archae - 798; Bacteria - 22429; Metazoa - 974; Fungi - 991; Plants - 531; Viruses - 0; Other Eukaryotes - 9610 (source: NCBI BLink).
217	AT5G67490	-	13.51	27.94	1.04848	0.005324	0.017505	unknown protein; CONTAINS InterPro DOMAIN/s: Protein of unknown function DUF1674 (InterPro:IPR012875); Has 30201 Blast hits to 17322 proteins in 780 species: Archae - 12; Bacteria - 1396; Metazoa - 17338; Fungi - 3422; Plants - 5037; Viruses - 0; Other Eukaryotes - 2996 (source: NCBI BLink).
218	AT5G11000	-	9.32	19.26	1.04699	0.002986	0.010686	Plant protein of unknown function (DUF868); FUNCTIONS IN: molecular_function unknown; INVOLVED IN: biological_process unknown; LOCATED IN: plasma membrane; EXPRESSED IN: 22 plant structures; EXPRESSED DURING: 13 growth stages; CONTAINS InterPro DOMAIN/s: Protein of unknown function DUF868, plant (InterPro:IPR008586); BEST Arabidopsis thaliana protein match is: Plant protein of unknown function (D…
219	AT5G01510	RUS5,TAAC	11.26	23.22	1.04456	0.008344	0.02551	ROOT UV-B SENSITIVE 5 (RUS5); CONTAINS InterPro DOMAIN/s: Protein of unknown function DUF647 (InterPro:IPR006968); BEST Arabidopsis thaliana protein match is: Protein of unknown function, DUF647 (TAIR:AT3G45890.1)
220	AT5G23520	-	10.63	21.86	1.04012	0.001854	0.007096	smr (Small MutS Related) domain-containing protein; CONTAINS InterPro DOMAIN/s: Smr protein/MutS2 C-terminal (InterPro:IPR002625), Domain of unknown function DUF1771 (InterPro:IPR013899); Has 1807 Blast hits to 1807 proteins in 277 species: Archae - 0; Bacteria - 0; Metazoa - 736; Fungi - 347; Plants - 385; Viruses - 0; Other Eukaryotes - 339 (source: NCBI BLink).
221	AT4G11300	-	4.94	10.13	1.0359	0.008264	0.025315	CONTAINS InterPro DOMAIN/s: Protein BYPASS related (InterPro:IPR008511); BEST Arabidopsis thaliana protein match is: Protein of unknown function (DUF793) (TAIR:AT4G23530.1); Has 1807 Blast hits to 1807 proteins in 277 species: Archae - 0; Bacteria - 0; Metazoa - 736; Fungi - 347; Plants - 385; Viruses - 0; Other Eukaryotes - 339 (source: NCBI BLink).
222	AT5G06700	TBR	25.21	51.56	1.03192	0.001486	0.00585	Encodes a member of the TBL (TRICHOME BIREFRINGENCE-LIKE) gene family containing a plant-specific DUF231 (domain of unknown function) domain. TBL gene family has 46 members, two of which (TBR/AT5G06700 and TBL3/AT5G01360) have been shown to be involved in the synthesis and deposition of secondary wall cellulose, presumably by influencing the esterification state of pectic polymers. A nomenclature…
223	AT5G63150	-	15.3	31.12	1.02392	0.007484	0.023307	unknown protein; FUNCTIONS IN: molecular_function unknown; INVOLVED IN: biological_process unknown; LOCATED IN: mitochondrion; EXPRESSED IN: 22 plant structures; EXPRESSED DURING: 13 growth stages; CONTAINS InterPro DOMAIN/s: Protein of unknown function DUF1713, mitochondria (InterPro:IPR013177); Has 30201 Blast hits to 17322 proteins in 780 species: Archae - 12; Bacteria - 1396; Metazoa - 17338;…
224	AT2G39650	AT2G39650	14.07	28.05	0.995044	0.00953	0.028517	Protein of unknown function (DUF506) ; CONTAINS InterPro DOMAIN/s: Protein of unknown function DUF506, plant (InterPro:IPR006502); BEST Arabidopsis thaliana protein match is: Protein of unknown function (DUF506) (TAIR:AT2G38820.2)
225	AT4G32390	-	36.95	72.97	0.981889	0.002527	0.00928	Nucleotide-sugar transporter family protein; FUNCTIONS IN: organic anion transmembrane transporter activity; LOCATED IN: endomembrane system, membrane; EXPRESSED IN: 22 plant structures; EXPRESSED DURING: 13 growth stages; CONTAINS InterPro DOMAIN/s: Protein of unknown function DUF6, transmembrane (InterPro:IPR000620), Protein of unknown function DUF250 (InterPro:IPR004853); BEST Arabidopsis thal…
226	AT3G04930	-	22.65	44.09	0.961105	0.006159	0.019843	DNA-binding storekeeper protein-related transcriptional regulator; CONTAINS InterPro DOMAIN/s: Protein of unknown function DUF573 (InterPro:IPR007592); BEST Arabidopsis thaliana protein match is: DNA-binding storekeeper protein-related transcriptional regulator (TAIR:AT5G28040.1); Has 345 Blast hits to 341 proteins in 46 species: Archae - 1; Bacteria - 21; Metazoa - 25; Fungi - 5; Plants - 268; V…
227	AT4G25660	-	17.93	34.81	0.957277	0.004259	0.014457	PPPDE putative thiol peptidase family protein; CONTAINS InterPro DOMAIN/s: Protein of unknown function DUF862, eukaryotic (InterPro:IPR008580); BEST Arabidopsis thaliana protein match is: PPPDE putative thiol peptidase family protein (TAIR:AT4G25680.1); Has 753 Blast hits to 753 proteins in 154 species: Archae - 0; Bacteria - 0; Metazoa - 205; Fungi - 55; Plants - 348; Viruses - 0; Other Eukaryot…
228	AT5G28150	-	13.03	24.97	0.938656	0.005906	0.019146	Plant protein of unknown function (DUF868); CONTAINS InterPro DOMAIN/s: Protein of unknown function DUF868, plant (InterPro:IPR008586); BEST Arabidopsis thaliana protein match is: Plant protein of unknown function (DUF868) (TAIR:AT3G04860.1); Has 292 Blast hits to 290 proteins in 16 species: Archae - 0; Bacteria - 0; Metazoa - 0; Fungi - 0; Plants - 292; Viruses - 0; Other Eukaryotes - 0 (source:…
229	AT3G01560	-	17.88	34.08	0.930704	0.004422	0.014921	CONTAINS InterPro DOMAIN/s: Ubiquitin-associated/translation elongation factor EF1B, N-terminal, eukaryote (InterPro:IPR015940), Protein of unknown function DUF1421 (InterPro:IPR010820), UBA-like (InterPro:IPR009060); BEST Arabidopsis thaliana protein match is: Protein of unknown function (DUF1421) (TAIR:AT5G14540.1); Has 90069 Blast hits to 50370 proteins in 2078 species: Archae - 118; Bacteria …
230	AT2G33570	-	10.31	19.63	0.928559	0.007326	0.022879	Domain of unknown function (DUF23); CONTAINS InterPro DOMAIN/s: Protein of unknown function DUF23 (InterPro:IPR008166); BEST Arabidopsis thaliana protein match is: Domain of unknown function (DUF23) (TAIR:AT5G44670.1); Has 195 Blast hits to 195 proteins in 24 species: Archae - 2; Bacteria - 7; Metazoa - 43; Fungi - 0; Plants - 139; Viruses - 0; Other Eukaryotes - 4 (source: NCBI BLink).
231	AT5G14540	-	16.41	30.85	0.910879	0.005798	0.018831	FUNCTIONS IN: molecular_function unknown; INVOLVED IN: biological_process unknown; LOCATED IN: cellular_component unknown; EXPRESSED IN: 23 plant structures; EXPRESSED DURING: 13 growth stages; CONTAINS InterPro DOMAIN/s: Ubiquitin-associated/translation elongation factor EF1B, N-terminal, eukaryote (InterPro:IPR015940), UBA-like (InterPro:IPR009060), Protein of unknown function DUF1421 (InterPro…

## Sheet: DWN
No	Acc	Name	FPKM(1)	FPKM(2)	Log2 Fold change	p-value	q-value	Annotation
1	AT4G14819	-	2.77	0.03	-6.7139	0.009431	0.028259	Protein of unknown function (DUF1677); CONTAINS InterPro DOMAIN/s: Protein of unknown function DUF1677, plant (InterPro:IPR012876); BEST Arabidopsis thaliana protein match is: Protein of unknown function (DUF1677) (TAIR:AT3G22540.1); Has 35333 Blast hits to 34131 proteins in 2444 species: Archae - 798; Bacteria - 22429; Metazoa - 974; Fungi - 991; Plants - 531; Viruses - 0; Other Eukaryotes - 961…
2	AT5G05840	-	0.48	0.01	-5.43983	0.00258	0.009452	Protein of unknown function (DUF620); CONTAINS InterPro DOMAIN/s: Protein of unknown function DUF620 (InterPro:IPR006873); BEST Arabidopsis thaliana protein match is: Protein of unknown function (DUF620) (TAIR:AT3G55720.1); Has 1807 Blast hits to 1807 proteins in 277 species: Archae - 0; Bacteria - 0; Metazoa - 736; Fungi - 347; Plants - 385; Viruses - 0; Other Eukaryotes - 339 (source: NCBI BLin…
3	AT5G32621	-	0.42	0.02	-4.10636	0.001401	0.005558	transposable element gene; similar to unknown protein [Arabidopsis thaliana] (TAIR:AT3G15310.1); similar to hypothetical protein 24.t00017 [Brassica oleracea] (GB:ABD64939.1); contains InterPro domain Protein of unknown function DUF635; (InterPro:IPR006912); contains InterPro domain Bacterial adhesion; (InterPro:IPR008966)
4	AT3G54260	TBL36	2.43	0.12	-4.37071	1e-06	5e-06	Encodes a member of the TBL (TRICHOME BIREFRINGENCE-LIKE) gene family containing a plant-specific DUF231 (domain of unknown function) domain. TBL gene family has 46 members, two of which (TBR/AT5G06700 and TBL3/AT5G01360) have been shown to be involved in the synthesis and deposition of secondary wall cellulose, presumably by influencing the esterification state of pectic polymers. A nomenclature…
5	AT5G25460	-	95.13	6.13	-3.95598	0	0	Protein of unknown function, DUF642; FUNCTIONS IN: molecular_function unknown; INVOLVED IN: response to karrikin; LOCATED IN: plant-type cell wall; EXPRESSED IN: 22 plant structures; EXPRESSED DURING: 13 growth stages; CONTAINS InterPro DOMAIN/s: Protein of unknown function DUF642 (InterPro:IPR006946); BEST Arabidopsis thaliana protein match is: Protein of unknown function, DUF642 (TAIR:AT5G11420…
6	AT1G11700	-	39.37	2.64	-3.8988	0	0	Protein of unknown function, DUF584; FUNCTIONS IN: molecular_function unknown; INVOLVED IN: biological_process unknown; LOCATED IN: chloroplast; EXPRESSED IN: 21 plant structures; EXPRESSED DURING: 11 growth stages; CONTAINS InterPro DOMAIN/s: Protein of unknown function DUF584 (InterPro:IPR007608); BEST Arabidopsis thaliana protein match is: Protein of unknown function, DUF584 (TAIR:AT1G61930.1)…
7	AT2G34170	AT2G34170	10.84	0.74	-3.8685	0	0	Protein of unknown function (DUF688); FUNCTIONS IN: molecular_function unknown; INVOLVED IN: biological_process unknown; CONTAINS InterPro DOMAIN/s: Protein of unknown function DUF688 (InterPro:IPR007789); BEST Arabidopsis thaliana protein match is: Protein of unknown function (DUF688) (TAIR:AT1G29240.1)
8	AT4G12980	-	107.85	7.84	-3.78144	0	0	Auxin-responsive family protein; CONTAINS InterPro DOMAIN/s: Uncharacterised conserved protein UCP037471 (InterPro:IPR017214), Cytochrome b561, eukaryote (InterPro:IPR004877), Protein of unknown function DUF568, DOMON-like (InterPro:IPR007613), DOMON related (InterPro:IPR005018), Cytochrome b561/ferric reductase transmembrane (InterPro:IPR006593); BEST Arabidopsis thaliana protein match is: Auxin…
9	AT1G03300	DUF1	2.99	0.24	-3.62457	0	0	Member of the plant-specific DUF724 protein family. Arabidopsis has 10 DUF724 proteins. Loss of function mutant has a WT phenotype
10	AT3G15310	-	25.97	2.1	-3.6295	0	0	transposable element gene; similar to unknown protein [Arabidopsis thaliana] (TAIR:AT5G32621.1); similar to hypothetical protein 24.t00017 [Brassica oleracea] (GB:ABD64939.1); contains InterPro domain Protein of unknown function DUF635; (InterPro:IPR006912); contains InterPro domain Bacterial adhesion; (InterPro:IPR008966)
11	AT1G77580	AT1G77580	17.79	1.56	-3.51298	0	0	Plant protein of unknown function (DUF869); CONTAINS InterPro DOMAIN/s: Protein of unknown function DUF869, plant (InterPro:IPR008587); BEST Arabidopsis thaliana protein match is: Plant protein of unknown function (DUF869) (TAIR:AT1G21810.1)
12	AT5G57770	-	1.01	0.09	-3.45103	0.000597	0.002656	CONTAINS InterPro DOMAIN/s: Pleckstrin-like, plant (InterPro:IPR013666), Protein of unknown function DUF828 (InterPro:IPR008546); BEST Arabidopsis thaliana protein match is: Plant protein of unknown function (DUF828) with plant pleckstrin homology-like region (TAIR:AT3G22810.1); Has 171 Blast hits to 171 proteins in 15 species: Archae - 0; Bacteria - 2; Metazoa - 0; Fungi - 0; Plants - 169; Virus…
13	AT4G00950	MEE47	14.33	1.33	-3.4336	0	0	maternal effect embryo arrest 47 (MEE47); CONTAINS InterPro DOMAIN/s: Protein of unknown function DUF688 (InterPro:IPR007789); Has 1807 Blast hits to 1807 proteins in 277 species: Archae - 0; Bacteria - 0; Metazoa - 736; Fungi - 347; Plants - 385; Viruses - 0; Other Eukaryotes - 339 (source: NCBI BLink).
14	AT2G36430	-	21.89	2.12	-3.36745	0	0	Plant protein of unknown function (DUF247); CONTAINS InterPro DOMAIN/s: Protein of unknown function DUF247, plant (InterPro:IPR004158); BEST Arabidopsis thaliana protein match is: Plant protein of unknown function (DUF247) (TAIR:AT5G22550.2); Has 1137 Blast hits to 1027 proteins in 18 species: Archae - 0; Bacteria - 0; Metazoa - 0; Fungi - 0; Plants - 1137; Viruses - 0; Other Eukaryotes - 0 (sour…
15	AT5G42680	-	7.83	0.8	-3.2896	0	0	Protein of unknown function, DUF617; CONTAINS InterPro DOMAIN/s: Protein of unknown function DUF617, plant (InterPro:IPR006460); BEST Arabidopsis thaliana protein match is: Protein of unknown function, DUF617 (TAIR:AT4G39610.1); Has 1807 Blast hits to 1807 proteins in 277 species: Archae - 0; Bacteria - 0; Metazoa - 736; Fungi - 347; Plants - 385; Viruses - 0; Other Eukaryotes - 339 (source: NCBI…
16	AT5G11460	AT5G11460	3.27	0.34	-3.25912	8e-06	5.3e-05	Protein of unknown function (DUF581); CONTAINS InterPro DOMAIN/s: Protein of unknown function DUF581 (InterPro:IPR007650); BEST Arabidopsis thaliana protein match is: Protein of unknown function (DUF581) (TAIR:AT2G25690.2)
17	AT1G65760	-	0.85	0.09	-3.32419	0.001017	0.004226	Protein of unknown function (DUF295); CONTAINS InterPro DOMAIN/s: Protein of unknown function DUF295 (InterPro:IPR005174); BEST Arabidopsis thaliana protein match is: Protein of unknown function (DUF295) (TAIR:AT1G65740.1); Has 160 Blast hits to 157 proteins in 10 species: Archae - 0; Bacteria - 0; Metazoa - 0; Fungi - 0; Plants - 160; Viruses - 0; Other Eukaryotes - 0 (source: NCBI BLink).
18	AT3G20260	-	0.84	0.09	-3.17237	3.8e-05	0.000224	FUNCTIONS IN: structural constituent of ribosome; INVOLVED IN: translation; LOCATED IN: ribosome, intracellular; EXPRESSED IN: 16 plant structures; EXPRESSED DURING: 7 growth stages; CONTAINS InterPro DOMAIN/s: Ribosomal protein L34e (InterPro:IPR008195), Protein of unknown function DUF1666 (InterPro:IPR012870); BEST Arabidopsis thaliana protein match is: Protein of unknown function (DUF1666) (TA…
19	AT1G23340	-	0.99	0.11	-3.13592	0.00047	0.002148	Protein of Unknown Function (DUF239); FUNCTIONS IN: molecular_function unknown; INVOLVED IN: biological_process unknown; LOCATED IN: endomembrane system; EXPRESSED IN: 12 plant structures; EXPRESSED DURING: 6 growth stages; CONTAINS InterPro DOMAIN/s: Protein of unknown function DUF239, plant (InterPro:IPR004314); BEST Arabidopsis thaliana protein match is: Protein of Unknown Function (DUF239) (T…
20	AT5G52780	AT5G52780	64.48	7.29	-3.1447	0	0	Protein of unknown function (DUF3464); FUNCTIONS IN: molecular_function unknown; INVOLVED IN: biological_process unknown; LOCATED IN: chloroplast thylakoid membrane, chloroplast; EXPRESSED IN: 20 plant structures; EXPRESSED DURING: 13 growth stages; CONTAINS InterPro DOMAIN/s: Protein of unknown function DUF3464 (InterPro:IPR021855); BEST Arabidopsis thaliana protein match is: Pro
21	AT3G04440	AT3G04440	1.06	0.12	-3.08546	4.1e-05	0.000242	Plasma-membrane choline transporter family protein; CONTAINS InterPro DOMAIN/s: Protein of unknown function DUF580 (InterPro:IPR007603); BEST Arabidopsis thaliana protein match is: Plasma-membrane choline transporter family protein (TAIR:AT3G03700.1)
22	AT3G28840	-	1.58	0.18	-3.13237	1.1e-05	7.1e-05	Protein of unknown function (DUF1216); LOCATED IN: endomembrane system; EXPRESSED IN: 9 plant structures; EXPRESSED DURING: L mature pollen stage, M germinated pollen stage, 4 anthesis, petal differentiation and expansion stage; CONTAINS InterPro DOMAIN/s: Protein of unknown function DUF1216 (InterPro:IPR009605); BEST Arabidopsis thaliana protein match is: Protein of unknown function (DUF1216) (T…
23	AT5G56530	-	3.81	0.45	-3.08911	2.6e-05	0.000163	Protein of Unknown Function (DUF239); CONTAINS InterPro DOMAIN/s: Protein of unknown function DUF239, plant (InterPro:IPR004314); BEST Arabidopsis thaliana protein match is: Protein of Unknown Function (DUF239) (TAIR:AT1G55360.1); Has 1807 Blast hits to 1807 proteins in 277 species: Archae - 0; Bacteria - 0; Metazoa - 736; Fungi - 347; Plants - 385; Viruses - 0; Other Eukaryotes - 339 (source: NC…
24	AT3G13510	-	16.26	2.02	-3.01272	0	0	Protein of Unknown Function (DUF239); INVOLVED IN: biological_process unknown; LOCATED IN: endomembrane system; EXPRESSED IN: 22 plant structures; EXPRESSED DURING: 13 growth stages; CONTAINS InterPro DOMAIN/s: Protein of unknown function DUF239, plant (InterPro:IPR004314); BEST Arabidopsis thaliana protein match is: Protein of Unknown Function (DUF239) (TAIR:AT1G55360.1); Has 759 Blast hits to 7…
25	AT4G30130	AT4G30130	0.56	0.07	-2.97025	0.000232	0.001151	Protein of unknown function (DUF630 and DUF632); FUNCTIONS IN: molecular_function unknown; INVOLVED IN: N-terminal protein myristoylation; LOCATED IN: cellular_component unknown; EXPRESSED IN: 10 plant structures; EXPRESSED DURING: 6 growth stages; CONTAINS InterPro DOMAIN/s: Protein of unknown function DUF630 (InterPro:IPR006868), Protein of unknown function DUF632 (Inter
26	AT3G04860	-	3.9	0.49	-3.00202	0	2e-06	Plant protein of unknown function (DUF868); CONTAINS InterPro DOMAIN/s: Protein of unknown function DUF868, plant (InterPro:IPR008586); BEST Arabidopsis thaliana protein match is: Plant protein of unknown function (DUF868) (TAIR:AT5G28150.1); Has 291 Blast hits to 289 proteins in 16 species: Archae - 0; Bacteria - 0; Metazoa - 0; Fungi - 0; Plants - 291; Viruses - 0; Other Eukaryotes - 0 (source:…
27	AT5G11420	AT5G11420	82.67	10.68	-2.95201	0	0	FUNCTIONS IN: molecular_function unknown; INVOLVED IN: biological_process unknown; LOCATED IN: cell wall, plant-type cell wall; EXPRESSED IN: 23 plant structures; EXPRESSED DURING: 13 growth stages; CONTAINS InterPro DOMAIN/s: Protein of unknown function DUF642 (InterPro:IPR006946), Galactose-binding domain-like (InterPro:IPR008979); BEST Arabidopsis thaliana protein match is: Pro
28	AT4G18220	AT4G18220	20.07	2.61	-2.94475	0	0	Drug/metabolite transporter superfamily protein; CONTAINS InterPro DOMAIN/s: Protein of unknown function DUF250 (InterPro:IPR004853); BEST Arabidopsis thaliana protein match is: purine permease 10 (TAIR:AT4G18210.1)
29	AT1G55360	-	52.2	7.22	-2.85501	0	0	Protein of Unknown Function (DUF239); INVOLVED IN: biological_process unknown; LOCATED IN: endomembrane system; EXPRESSED IN: 22 plant structures; EXPRESSED DURING: 13 growth stages; CONTAINS InterPro DOMAIN/s: Protein of unknown function DUF239, plant (InterPro:IPR004314); BEST Arabidopsis thaliana protein match is: Protein of Unknown Function (DUF239) (TAIR:AT3G13510.1); Has 753 Blast hits to 7…
30	AT4G26950	-	8.47	1.23	-2.78359	0.000956	0.004007	Protein of unknown function, DUF584; CONTAINS InterPro DOMAIN/s: Protein of unknown function DUF584 (InterPro:IPR007608); BEST Arabidopsis thaliana protein match is: Protein of unknown function, DUF584 (TAIR:AT4G04630.1); Has 1807 Blast hits to 1807 proteins in 277 species: Archae - 0; Bacteria - 0; Metazoa - 736; Fungi - 347; Plants - 385; Viruses - 0; Other Eukaryotes - 339 (source: NCBI BLink).
31	AT1G10750	-	0.48	0.07	-2.73331	0.00461	0.015466	Protein of Unknown Function (DUF239); INVOLVED IN: N-terminal protein myristoylation; EXPRESSED IN: 13 plant structures; EXPRESSED DURING: 6 growth stages; CONTAINS InterPro DOMAIN/s: Protein of unknown function DUF239, plant (InterPro:IPR004314); BEST Arabidopsis thaliana protein match is: Protein of Unknown Function (DUF239) (TAIR:AT1G23340.2); Has 789 Blast hits to 744 proteins in 31 species: …
32	AT4G38950	AT4G38950	7.26	1.07	-2.76385	0	2e-06	ATP binding microtubule motor family protein; FUNCTIONS IN: microtubule motor activity, ATP binding; INVOLVED IN: microtubule-based process, microtubule-based movement; EXPRESSED IN: 20 plant structures; EXPRESSED DURING: 11 growth stages; CONTAINS InterPro DOMAIN/s: Kinesin, motor region, conserved site (InterPro:IPR019821), Protein of unknown function DUF3490 (InterPro:IPR0
33	AT3G62390	TBL6	4.76	0.71	-2.73934	0	1e-06	Encodes a member of the TBL (TRICHOME BIREFRINGENCE-LIKE) gene family containing a plant-specific DUF231 (domain of unknown function) domain. TBL gene family has 46 members, two of which (TBR/AT5G06700 and TBL3/AT5G01360) have been shown to be involved in the synthesis and deposition of secondary wall cellulose, presumably by influencing the esterification state of pectic polymers. A nomenclature…
34	AT5G43870	-	21.64	3.24	-2.73959	0	0	FUNCTIONS IN: phosphoinositide binding; INVOLVED IN: signal transduction; LOCATED IN: plasma membrane; EXPRESSED IN: 21 plant structures; EXPRESSED DURING: 13 growth stages; CONTAINS InterPro DOMAIN/s: Pleckstrin-like, plant (InterPro:IPR013666), Protein of unknown function DUF828 (InterPro:IPR008546); BEST Arabidopsis thaliana protein match is: Plant protein of unknown function (DUF828) with pla…
35	AT3G13000	AT3G13000	6.1	0.93	-2.71222	0	1e-06	Protein of unknown function, DUF547; FUNCTIONS IN: sequence-specific DNA binding transcription factor activity; INVOLVED IN: regulation of transcription; LOCATED IN: vacuole; EXPRESSED IN: 22 plant structures; EXPRESSED DURING: 13 growth stages; CONTAINS InterPro DOMAIN/s: Protein of unknown function DUF547 (InterPro:IPR006869); BEST Arabidopsis thaliana protein match is: Protein
36	AT1G33170	-	13.87	2.14	-2.69445	0	0	S-adenosyl-L-methionine-dependent methyltransferases superfamily protein; CONTAINS InterPro DOMAIN/s: Protein of unknown function DUF248, methyltransferase putative (InterPro:IPR004159); BEST Arabidopsis thaliana protein match is: S-adenosyl-L-methionine-dependent methyltransferases superfamily protein (TAIR:AT4G10440.1); Has 1106 Blast hits to 1098 proteins in 101 species: Archae - 5; Bacteria -…
37	AT5G12950	AT5G12950	12.79	1.98	-2.69139	0	0	FUNCTIONS IN: catalytic activity; LOCATED IN: vacuole, plant-type cell wall; EXPRESSED IN: stem, male gametophyte, guard cell, pollen tube; EXPRESSED DURING: L mature pollen stage, M germinated pollen stage; CONTAINS InterPro DOMAIN/s: Protein of unknown function DUF1680 (InterPro:IPR012878), Six-hairpin glycosidase-like (InterPro:IPR008928); BEST Arabidopsis thaliana protein
38	AT5G39530	-	72.24	11.24	-2.68379	0	0	Protein of unknown function (DUF1997); CONTAINS InterPro DOMAIN/s: Protein of unknown function DUF1997 (InterPro:IPR018971); BEST Arabidopsis thaliana protein match is: Protein of unknown function (DUF1997) (TAIR:AT5G39520.1); Has 204 Blast hits to 204 proteins in 68 species: Archae - 0; Bacteria - 103; Metazoa - 0; Fungi - 0; Plants - 48; Viruses - 0; Other Eukaryotes - 53 (source: NCBI BLink).
39	AT3G14170	AT3G14170	2.1	0.33	-2.66095	3.4e-05	0.000203	Plant protein of unknown function (DUF936); CONTAINS InterPro DOMAIN/s: Protein of unknown function DUF936, plant (InterPro:IPR010341); BEST Arabidopsis thaliana protein match is: Plant protein of unknown function (DUF936) (TAIR:AT1G08760.1)
40	AT2G23360	AT2G23360	2.67	0.42	-2.65087	1e-05	6.7e-05	Plant protein of unknown function (DUF869); CONTAINS InterPro DOMAIN/s: Protein of unknown function DUF869, plant (InterPro:IPR008587); BEST Arabidopsis thaliana protein match is: Plant protein of unknown function (DUF869) (TAIR:AT1G19835.2)
41	AT1G12030	-	2.15	0.34	-2.67374	0.000143	0.000747	Protein of unknown function (DUF506) ; CONTAINS InterPro DOMAIN/s: Protein of unknown function DUF506, plant (InterPro:IPR006502); BEST Arabidopsis thaliana protein match is: Protein of unknown function (DUF506) (TAIR:AT1G62420.1); Has 393 Blast hits to 391 proteins in 26 species: Archae - 0; Bacteria - 4; Metazoa - 0; Fungi - 0; Plants - 387; Viruses - 0; Other Eukaryotes - 2 (source: NCBI BLink…
42	AT2G28150	AT2G28150	13.34	2.11	-2.662	0	0	FUNCTIONS IN: molecular_function unknown; INVOLVED IN: biological_process unknown; LOCATED IN: plasma membrane; CONTAINS InterPro DOMAIN/s: Protein of unknown function DUF966 (InterPro:IPR010369), Uncharacterised conserved protein UCP031043 (InterPro:IPR021182); BEST Arabidopsis thaliana protein match is: Domain of unknown function (DUF966) (TAIR:AT5G59790.1)
43	AT1G67330	-	7.25	1.15	-2.6547	0	4e-06	Protein of unknown function (DUF579); FUNCTIONS IN: molecular_function unknown; INVOLVED IN: biological_process unknown; LOCATED IN: endomembrane system; EXPRESSED IN: 8 plant structures; EXPRESSED DURING: LP.06 six leaves visible, LP.04 four leaves visible, LP.10 ten leaves visible, 4 leaf senescence stage; CONTAINS InterPro DOMAIN/s: Protein of unknown function DUF579 (InterPro:IPR021148), Cons…
44	AT1G22160	-	61.11	9.83	-2.63583	0	0	Protein of unknown function (DUF581); CONTAINS InterPro DOMAIN/s: Protein of unknown function DUF581 (InterPro:IPR007650); BEST Arabidopsis thaliana protein match is: Protein of unknown function (DUF581) (TAIR:AT1G78020.1); Has 511 Blast hits to 511 proteins in 19 species: Archae - 0; Bacteria - 0; Metazoa - 0; Fungi - 0; Plants - 511; Viruses - 0; Other Eukaryotes - 0 (source: NCBI BLink).
45	AT5G10150	-	48.22	7.76	-2.63638	0	0	FUNCTIONS IN: molecular_function unknown; INVOLVED IN: biological_process unknown; LOCATED IN: cellular_component unknown; EXPRESSED IN: cultured cell; CONTAINS InterPro DOMAIN/s: Protein of unknown function DUF966 (InterPro:IPR010369), Uncharacterised conserved protein UCP031043 (InterPro:IPR021182); BEST Arabidopsis thaliana protein match is: Domain of unknown function (DUF966) (TAIR:AT5G59790.…
46	AT5G18730	-	0.31	0.05	-2.6666	0.004077	0.013951	CONTAINS InterPro DOMAIN/s: Molecular chaperone, heat shock protein, Hsp40, DnaJ (InterPro:IPR015609); BEST Arabidopsis thaliana protein match is: Domain of unknown function (DUF3444) (TAIR:AT5G18740.1); Has 30201 Blast hits to 17322 proteins in 780 species: Archae - 12; Bacteria - 1396; Metazoa - 17338; Fungi - 3422; Plants - 5037; Viruses - 0; Other Eukaryotes - 2996 (source: NCBI BLink).
47	AT2G40480	-	3.98	0.65	-2.62321	1e-06	5e-06	Plant protein of unknown function (DUF827); CONTAINS InterPro DOMAIN/s: Protein of unknown function DUF827, plant (InterPro:IPR008545); BEST Arabidopsis thaliana protein match is: Plant protein of unknown function (DUF827) (TAIR:AT3G56270.1); Has 1092 Blast hits to 990 proteins in 183 species: Archae - 2; Bacteria - 84; Metazoa - 493; Fungi - 73; Plants - 232; Viruses - 1; Other Eukaryotes - 207 …
48	AT5G16720	-	3.52	0.58	-2.60673	0	2e-06	Protein of unknown function, DUF593; FUNCTIONS IN: molecular_function unknown; INVOLVED IN: biological_process unknown; LOCATED IN: endomembrane system; EXPRESSED IN: 19 plant structures; EXPRESSED DURING: 11 growth stages; CONTAINS InterPro DOMAIN/s: Protein of unknown function DUF593 (InterPro:IPR007656); BEST Arabidopsis thaliana protein match is: Protein of unknown function, DUF593 (TAIR:AT1G…
49	AT4G09890	-	66.13	11.01	-2.58631	0	0	Protein of unknown function (DUF3511); CONTAINS InterPro DOMAIN/s: Protein of unknown function DUF3511 (InterPro:IPR021899); BEST Arabidopsis thaliana protein match is: Protein of unknown function (DUF3511) (TAIR:AT5G11970.1); Has 187 Blast hits to 187 proteins in 14 species: Archae - 0; Bacteria - 0; Metazoa - 0; Fungi - 0; Plants - 187; Viruses - 0; Other Eukaryotes - 0 (source: NCBI BLink).
50	AT5G20670	-	12.05	2.04	-2.56065	1e-06	1.2e-05	Protein of unknown function (DUF1677); CONTAINS InterPro DOMAIN/s: Protein of unknown function DUF1677, plant (InterPro:IPR012876); BEST Arabidopsis thaliana protein match is: Protein of unknown function (DUF1677) (TAIR:AT1G72510.2); Has 245 Blast hits to 245 proteins in 14 species: Archae - 0; Bacteria - 0; Metazoa - 0; Fungi - 0; Plants - 245; Viruses - 0; Other Eukaryotes - 0 (source: NCBI BLi…
51	AT4G38430	ATROPGEF1	49.31	8.35	-2.56225	0	0	Member of the RopGEF (guanine nucleotide exchange factor) family, containing the novel PRONE domain (plant-specific Rop nucleotide exchanger), which is exclusively active towards members of the Rop subfamily, also known as DUF315). Interacts with ROP1 but the whole protein lacks Rho guanyl-nucleotide exchange factor activity in vitro. The DUF315/PRONE domain is sufficient to confer RopGEF catalyt…
52	AT5G23800	ATDUF10	0.94	0.16	-2.51885	0.001245	0.005033	Member of the plant-specific DUF724 protein family. Arabidopsis has 10 DUF724 proteins. Loss of function mutant has a WT phenotype
53	AT5G23100	-	6.55	1.13	-2.54031	5e-06	3.8e-05	Protein of unknown function, DUF617; CONTAINS InterPro DOMAIN/s: Protein of unknown function DUF617, plant (InterPro:IPR006460); BEST Arabidopsis thaliana protein match is: Protein of unknown function, DUF617 (TAIR:AT3G25640.1); Has 1807 Blast hits to 1807 proteins in 277 species: Archae - 0; Bacteria - 0; Metazoa - 736; Fungi - 347; Plants - 385; Viruses - 0; Other Eukaryotes - 339 (source: NCBI…
54	AT1G05870	AT1G05870	50.17	8.68	-2.53101	0	1e-06	Protein of unknown function (DUF1685); FUNCTIONS IN: molecular_function unknown; LOCATED IN: cellular_component unknown; CONTAINS InterPro DOMAIN/s: Protein of unknown function DUF1685 (InterPro:IPR012881); BEST Arabidopsis thaliana protein match is
55	AT1G18265	-	1.88	0.33	-2.49197	0.000478	0.00218	Protein of unknown function, DUF593; CONTAINS InterPro DOMAIN/s: Protein of unknown function DUF593 (InterPro:IPR007656); BEST Arabidopsis thaliana protein match is: Protein of unknown function, DUF593 (TAIR:AT5G16720.1); Has 35333 Blast hits to 34131 proteins in 2444 species: Archae - 798; Bacteria - 22429; Metazoa - 974; Fungi - 991; Plants - 531; Viruses - 0; Other Eukaryotes - 9610 (source: N…
56	AT4G23890	-	131.36	23.16	-2.50377	0	0	unknown protein; FUNCTIONS IN: molecular_function unknown; INVOLVED IN: biological_process unknown; LOCATED IN: chloroplast thylakoid membrane, chloroplast; EXPRESSED IN: 22 plant structures; EXPRESSED DURING: 13 growth stages; CONTAINS InterPro DOMAIN/s: Protein of unknown function DUF3252 (InterPro:IPR021659); Has 287 Blast hits to 287 proteins in 81 species: Archae - 0; Bacteria - 118; Metazoa…
57	AT2G32100	ATOFP16	17.44	3.1	-2.49207	0	1e-06	ovate family protein 16 (OFP16); CONTAINS InterPro DOMAIN/s: Protein of unknown function DUF623 (InterPro:IPR006458); BEST Arabidopsis thaliana protein match is: ovate family protein 12 (TAIR:AT1G05420.1); Has 251 Blast hits to 251 proteins in 22 species: Archae - 0; Bacteria - 16; Metazoa - 0; Fungi - 0; Plants - 235; Viruses - 0; Other Eukaryotes - 0 (source: NCBI BLink).
58	AT2G04850	-	7.61	1.36	-2.48034	0.000214	0.001072	Auxin-responsive family protein; CONTAINS InterPro DOMAIN/s: Cytochrome b561, eukaryote (InterPro:IPR004877), Uncharacterised conserved protein UCP037471 (InterPro:IPR017214), Protein of unknown function DUF568, DOMON-like (InterPro:IPR007613), DOMON related (InterPro:IPR005018), Cytochrome b561/ferric reductase transmembrane (InterPro:IPR006593); BEST Arabidopsis thaliana protein match is: Auxin…
59	AT4G29310	-	4.73	0.86	-2.46595	3e-06	2.2e-05	Protein of unknown function (DUF1005); FUNCTIONS IN: molecular_function unknown; INVOLVED IN: biological_process unknown; LOCATED IN: plant-type cell wall; EXPRESSED IN: stem; CONTAINS InterPro DOMAIN/s: Protein of unknown function DUF1005 (InterPro:IPR010410); BEST Arabidopsis thaliana protein match is: Protein of unknown function (DUF1005) (TAIR:AT1G10020.1); Has 138 Blast hits to 138 proteins …
60	AT5G25590	-	5.91	1.08	-2.44699	0	0	INVOLVED IN: N-terminal protein myristoylation; EXPRESSED IN: 20 plant structures; EXPRESSED DURING: 13 growth stages; CONTAINS InterPro DOMAIN/s: Protein of unknown function DUF630 (InterPro:IPR006868), Protein of unknown function DUF632 (InterPro:IPR006867), Actin-binding FH2 (InterPro:IPR015425); BEST Arabidopsis thaliana protein match is: unknown protein (TAIR:AT1G52320.2); Has 1807 Blast hit…
61	AT5G63500	-	40.43	7.46	-2.43892	3e-06	1.9e-05	Protein of unknown function (DUF 3339); CONTAINS InterPro DOMAIN/s: Protein of unknown function DUF3339 (InterPro:IPR021775); BEST Arabidopsis thaliana protein match is: Protein of unknown function (DUF 3339) (TAIR:AT3G48660.1); Has 274 Blast hits to 269 proteins in 15 species: Archae - 0; Bacteria - 0; Metazoa - 0; Fungi - 0; Plants - 274; Viruses - 0; Other Eukaryotes - 0 (source: NCBI BLink).
62	AT3G29240	-	133.64	25.44	-2.39345	0	0	Protein of unknown function (DUF179); FUNCTIONS IN: molecular_function unknown; INVOLVED IN: biological_process unknown; LOCATED IN: chloroplast thylakoid lumen, chloroplast; EXPRESSED IN: 22 plant structures; EXPRESSED DURING: 13 growth stages; CONTAINS InterPro DOMAIN/s: Protein of unknown function DUF179 (InterPro:IPR003774); BEST Arabidopsis thaliana protein match is: Protein of unknown funct…
63	AT2G37930	AT2G37930	3.13	0.63	-2.32572	6e-06	4.4e-05	Protein of unknown function (DUF3527); FUNCTIONS IN: molecular_function unknown; INVOLVED IN: biological_process unknown; LOCATED IN: plasma membrane, chloroplast envelope; CONTAINS InterPro DOMAIN/s: Protein of unknown function DUF3527 (InterPro:IPR021916); BEST Arabidopsis thaliana protein match is: Protein of unknown function (DUF3527) (TAIR:AT5G01030.2)
64	AT5G67390	AT5G67390	27.64	5.6	-2.30355	2e-06	1.5e-05	unknown protein; BEST Arabidopsis thaliana protein match is: Plant protein of unknown function (DUF863) (TAIR:AT1G69360.1)
65	AT1G45230	-	49.02	9.99	-2.29471	0	0	Protein of unknown function (DUF3223); FUNCTIONS IN: molecular_function unknown; INVOLVED IN: biological_process unknown; LOCATED IN: chloroplast; EXPRESSED IN: 22 plant structures; EXPRESSED DURING: 13 growth stages; CONTAINS InterPro DOMAIN/s: Protein of unknown function DUF3223 (InterPro:IPR021602); BEST Arabidopsis thaliana protein match is: Protein of unknown function (DUF3223) (TAIR:AT3G466…
66	AT1G33780	-	20.13	4.12	-2.29009	0	0	Protein of unknown function (DUF179); LOCATED IN: chloroplast thylakoid lumen, chloroplast; EXPRESSED IN: 23 plant structures; EXPRESSED DURING: 14 growth stages; CONTAINS InterPro DOMAIN/s: Protein of unknown function DUF179 (InterPro:IPR003774); BEST Arabidopsis thaliana protein match is: Protein of unknown function (DUF179) (TAIR:AT3G29240.2); Has 2552 Blast hits to 2552 proteins in 947 specie…
67	AT3G22550	AT3G22550	18.85	3.86	-2.28654	0	1e-06	Protein of unknown function (DUF581); CONTAINS InterPro DOMAIN/s: Protein of unknown function DUF581 (InterPro:IPR007650); BEST Arabidopsis thaliana protein match is: Protein of unknown function (DUF581) (TAIR:AT3G63210.1)
68	AT4G31330	-	2.72	0.56	-2.2698	0.000405	0.001885	Protein of unknown function, DUF599; FUNCTIONS IN: molecular_function unknown; INVOLVED IN: biological_process unknown; LOCATED IN: endomembrane system; EXPRESSED IN: 14 plant structures; EXPRESSED DURING: LP.06 six leaves visible, LP.04 four leaves visible, 4 anthesis, petal differentiation and expansion stage, LP.08 eight leaves visible; CONTAINS InterPro DOMAIN/s: Protein of unknown function D…
69	AT2G33360	-	12.1	2.5	-2.27749	0	0	Protein of unknown function (DUF3527); FUNCTIONS IN: molecular_function unknown; INVOLVED IN: biological_process unknown; LOCATED IN: vacuole; EXPRESSED IN: 22 plant structures; EXPRESSED DURING: 12 growth stages; CONTAINS InterPro DOMAIN/s: Protein of unknown function DUF3527 (InterPro:IPR021916); BEST Arabidopsis thaliana protein match is: Protein of unknown function (DUF3527) (TAIR:AT1G04490.2…
70	AT3G28770	AT3G28770	1.33	0.28	-2.26647	1.9e-05	0.000124	Protein of unknown function (DUF1216); FUNCTIONS IN: molecular_function unknown; INVOLVED IN: biological_process unknown; LOCATED IN: endomembrane system; EXPRESSED IN: petal, leaf whorl, male gametophyte, flower, epidermis; EXPRESSED DURING: L mature pollen stage, M germinated pollen stage, 4 anthesis, petal differentiation and expansion stage; CONTAINS Inte
71	AT2G24290	AT2G24290	12.9	2.73	-2.24034	2e-05	0.000126	Protein of unknown function (DUF1068); FUNCTIONS IN: molecular_function unknown; INVOLVED IN: biological_process unknown; LOCATED IN: endomembrane system;
72	AT5G47900	AT5G47900	7.78	1.65	-2.2345	0.002385	0.008833	Protein of unknown function (DUF1624); FUNCTIONS IN: molecular_function unknown; INVOLVED IN: biological_process unknown; EXPRESSED IN: 18 plant structures; EXPRESSED DURING: 10 growth stages; CONTAINS InterPro DOMAIN/s: Protein of unknown function DUF1624 (InterPro:IPR012429); BEST Arabidopsis thaliana protein match is: Protein of unknown function (DUF1624) (TAIR:AT5G27730.1).
73	AT5G52930	-	1.12	0.24	-2.22567	0.002081	0.007844	Protein of unknown function (DUF295); CONTAINS InterPro DOMAIN/s: Protein of unknown function DUF295 (InterPro:IPR005174); BEST Arabidopsis thaliana protein match is: Protein of unknown function (DUF295) (TAIR:AT5G52940.1); Has 1807 Blast hits to 1807 proteins in 277 species: Archae - 0; Bacteria - 0; Metazoa - 736; Fungi - 347; Plants - 385; Viruses - 0; Other Eukaryotes - 339 (source: NCBI BLin…
74	AT2G47220	DUF5,DUF6	3.67	0.79	-2.2209	5.5e-05	0.000316	Member of the plant-specific DUF724 protein family. Arabidopsis has 10 DUF724 proteins. Loss of function mutant has a WT phenotype
75	AT3G56080	AT3G56080	25.75	5.56	-2.21268	0	1e-06	S-adenosyl-L-methionine-dependent methyltransferases superfamily protein; INVOLVED IN: biological_process unknown; LOCATED IN: endomembrane system; EXPRESSED IN: 17 plant structures; EXPRESSED DURING: 9 growth stages; CONTAINS InterPro DOMAIN/s: Protein of unknown function DUF248, methyltransferase putative (InterPro:IPR004159); BEST Arabidopsis th
76	AT1G70550	AT1G70550	6.5	1.43	-2.18653	6.8e-05	0.000381	Protein of Unknown Function (DUF239); INVOLVED IN: biological_process unknown; LOCATED IN: endomembrane system; EXPRESSED IN: 21 plant structures; EXPRESSED DURING: 10 growth stages; CONTAINS InterPro DOMAIN/s: Protein of unknown function DUF239, plant (InterPro:IPR004314); BEST Arabidopsis thaliana protein match is: Protein of Unknown Function (DUF239) (TAIR:AT1G23340.2)
77	AT3G19370	-	13.13	2.89	-2.18189	0	1e-06	Plant protein of unknown function (DUF869); LOCATED IN: plasma membrane; EXPRESSED IN: 23 plant structures; EXPRESSED DURING: 13 growth stages; CONTAINS InterPro DOMAIN/s: Protein of unknown function DUF869, plant (InterPro:IPR008587); BEST Arabidopsis thaliana protein match is: Plant protein of unknown function (DUF869) (TAIR:AT2G23360.1); Has 44099 Blast hits to 25548 proteins in 1425 species: …
78	AT4G37080	-	24.46	5.39	-2.18284	0	1e-06	Protein of unknown function, DUF547; CONTAINS InterPro DOMAIN/s: Protein of unknown function DUF547 (InterPro:IPR006869); BEST Arabidopsis thaliana protein match is: Protein of unknown function, DUF547 (TAIR:AT5G42690.2); Has 35333 Blast hits to 34131 proteins in 2444 species: Archae - 798; Bacteria - 22429; Metazoa - 974; Fungi - 991; Plants - 531; Viruses - 0; Other Eukaryotes - 9610 (source: N…
79	AT2G42570	TBL39	0.72	0.16	-2.1456	0.006184	0.01991	Encodes a member of the TBL (TRICHOME BIREFRINGENCE-LIKE) gene family containing a plant-specific DUF231 (domain of unknown function) domain. TBL gene family has 46 members, two of which (TBR/AT5G06700 and TBL3/AT5G01360) have been shown to be involved in the synthesis and deposition of secondary wall cellulose, presumably by influencing the esterification state of pectic polymers. A nomenclature…
80	AT1G78020	-	189.85	42.39	-2.16313	0	0	Protein of unknown function (DUF581); EXPRESSED IN: 23 plant structures; EXPRESSED DURING: 13 growth stages; CONTAINS InterPro DOMAIN/s: Protein of unknown function DUF581 (InterPro:IPR007650); BEST Arabidopsis thaliana protein match is: Protein of unknown function (DUF581) (TAIR:AT1G22160.1); Has 525 Blast hits to 525 proteins in 19 species: Archae - 0; Bacteria - 0; Metazoa - 0; Fungi - 0; Plan…
81	AT3G20680	-	19.85	4.44	-2.16111	3e-06	2.3e-05	FUNCTIONS IN: molecular_function unknown; INVOLVED IN: biological_process unknown; LOCATED IN: chloroplast; EXPRESSED IN: 22 plant structures; EXPRESSED DURING: 13 growth stages; CONTAINS InterPro DOMAIN/s: Domain of unknown function DUF1995 (InterPro:IPR018962); Has 37 Blast hits to 37 proteins in 14 species: Archae - 0; Bacteria - 0; Metazoa - 0; Fungi - 0; Plants - 37; Viruses - 0; Other Eukar…
82	AT2G15440	-	1.47	0.33	-2.13756	0.002697	0.009798	Protein of unknown function (DUF579); CONTAINS InterPro DOMAIN/s: Protein of unknown function DUF579 (InterPro:IPR021148), Conserved hypothetical protein CHP01627 (InterPro:IPR006514); BEST Arabidopsis thaliana protein match is: Protein of unknown function (DUF579) (TAIR:AT5G67210.1); Has 253 Blast hits to 252 proteins in 20 species: Archae - 0; Bacteria - 5; Metazoa - 0; Fungi - 0; Plants - 241;…
83	AT4G14740	AT4G14740	22.74	5.12	-2.15101	2e-06	1.3e-05	FUNCTIONS IN: phosphoinositide binding; INVOLVED IN: signal transduction; EXPRESSED IN: cultured cell; CONTAINS InterPro DOMAIN/s: Pleckstrin-like, plant (InterPro:IPR013666), Protein of unknown function DUF828 (InterPro:IPR008546); BEST Arabidopsis thaliana protein match is: Plant protein of unknown function (DUF828) with plant pleckstrin homology-like r
84	AT4G00238	-	9.3	2.1	-2.14393	3e-06	2e-05	DNA-binding storekeeper protein-related transcriptional regulator; INVOLVED IN: biological_process unknown; LOCATED IN: nucleolus; EXPRESSED IN: cultured cell; CONTAINS InterPro DOMAIN/s: Protein of unknown function DUF573 (InterPro:IPR007592); BEST Arabidopsis thaliana protein match is: DNA-binding storekeeper protein-related transcriptional regulator (TAIR:AT4G00250.1); Has 934 Blast hits to 67…
85	AT1G05540	AT1G05540	11.45	2.59	-2.14194	7.6e-05	0.000423	Protein of unknown function (DUF295); FUNCTIONS IN: molecular_function unknown; INVOLVED IN: biological_process unknown; LOCATED IN: mitochondrion; EXPRESSED IN: 21 plant structures; EXPRESSED DURING: 13 growth stages; CONTAINS InterPro DOMAIN/s:
86	AT4G10890	-	2.07	0.48	-2.10376	0.000249	0.001226	unknown protein; CONTAINS InterPro DOMAIN/s: Protein of unknown function DUF2439 (InterPro:IPR018838); BEST Arabidopsis thaliana protein match is: unknown protein (TAIR:AT1G43722.1); Has 30201 Blast hits to 17322 proteins in 780 species: Archae - 12; Bacteria - 1396; Metazoa - 17338; Fungi - 3422; Plants - 5037; Viruses - 0; Other Eukaryotes - 2996 (source: NCBI BLink).
87	AT3G22970	AT3G22970,CPuORF59	66.91	15.74	-2.08795	0	0	Protein of unknown function (DUF506) ; FUNCTIONS IN: molecular_function unknown; INVOLVED IN: biological_process unknown; LOCATED IN: endomembrane system; CONTAINS InterPro DOMAIN/s: Protein of unknown function DUF506, plant (InterPro:IPR006502); BEST Arabidopsis thaliana protein match is: Protein of unknown function (DUF506) (TAIR:AT4G14620.1)
88	AT3G44940	AT3G44940	1.36	0.32	-2.1094	0.002511	0.009238	Protein of unknown function (DUF1635); CONTAINS InterPro DOMAIN/s: Protein of unknown function DUF1635 (InterPro:IPR012862); BEST Arabidopsis thaliana protein match is: Protein of unknown function (DUF1635) (TAIR:AT5G22930.1)
89	AT1G64355	AT1G64355	35.6	8.5	-2.06696	1e-06	9e-06	unknown protein; FUNCTIONS IN: molecular_function unknown; INVOLVED IN: biological_process unknown; LOCATED IN: chloroplast; EXPRESSED IN: 23 plant structures; EXPRESSED DURING: 13 growth stages; CONTAINS InterPro DOMAIN/s: Protein of unknown function DUF3593 (InterPro:IPR021995
90	AT1G21050	-	28.86	6.96	-2.05194	0	4e-06	Protein of unknown function, DUF617; CONTAINS InterPro DOMAIN/s: Protein of unknown function DUF617, plant (InterPro:IPR006460); BEST Arabidopsis thaliana protein match is: Protein of unknown function, DUF617 (TAIR:AT1G76610.1); Has 257 Blast hits to 256 proteins in 14 species: Archae - 0; Bacteria - 0; Metazoa - 0; Fungi - 0; Plants - 257; Viruses - 0; Other Eukaryotes - 0 (source: NCBI BLink).
91	AT4G13800	AT4G13800,AtRLP47	36.35	8.79	-2.04788	4e-06	2.8e-05	Protein of unknown function (DUF803); INVOLVED IN: biological_process unknown; LOCATED IN: plasma membrane; EXPRESSED IN: 18 plant structures; EXPRESSED DURING: 12 growth stages; CONTAINS InterPro DOMAIN/s: Protein of unknown function DUF803 (InterPro:IPR008521); BEST Arabidopsis thaliana protein match is: Protein of unknown function (DUF803) (TAIR:AT3G23870.1)
92	AT5G46640	AT5G46640	4.37	1.06	-2.04397	0.000435	0.00201	AT hook motif DNA-binding family protein; FUNCTIONS IN: DNA binding; EXPRESSED IN: 19 plant structures; EXPRESSED DURING: 6 growth stages; CONTAINS InterPro DOMAIN/s: Protein of unknown function DUF296 (InterPro:IPR005175), AT hook, DNA-binding motif (InterPro:IPR017956); BEST Arabidopsis thaliana protein match is: AT hook motif DNA-binding family protein (TAIR:AT4G17950.1)
93	AT1G09310	-	1150.31	280.08	-2.0381	0	0	Protein of unknown function, DUF538; INVOLVED IN: biological_process unknown; LOCATED IN: apoplast; EXPRESSED IN: 22 plant structures; EXPRESSED DURING: 14 growth stages; CONTAINS InterPro DOMAIN/s: Protein of unknown function DUF538 (InterPro:IPR007493); BEST Arabidopsis thaliana protein match is: Protein of unknown function, DUF538 (TAIR:AT1G56580.1); Has 409 Blast hits to 409 proteins in 33 sp…
94	AT5G37410	-	2.18	0.54	-2.00587	0.000313	0.001504	Family of unknown function (DUF577); CONTAINS InterPro DOMAIN/s: Protein of unknown function DUF577 (InterPro:IPR007598); BEST Arabidopsis thaliana protein match is: Family of unknown function (DUF577) (TAIR:AT5G37920.1); Has 1807 Blast hits to 1807 proteins in 277 species: Archae - 0; Bacteria - 0; Metazoa - 736; Fungi - 347; Plants - 385; Viruses - 0; Other Eukaryotes - 339 (source: NCBI BLink).
95	AT2G20670	AT2G20670	33.49	8.33	-2.00819	2e-06	1.5e-05	Protein of unknown function (DUF506) ; LOCATED IN: chloroplast; EXPRESSED IN: 22 plant structures; EXPRESSED DURING: 14 growth stages; CONTAINS InterPro DOMAIN/s: Protein of unknown function DUF506, plant (InterPro:IPR006502); BEST Arabidopsis thaliana protein match is: Protein of unknown function (DUF506) (TAIR:AT4G32480.1)
96	AT2G38370	AT2G38370	1.17	0.3	-1.96413	0.001713	0.006624	Plant protein of unknown function (DUF827); CONTAINS InterPro DOMAIN/s: Protein of unknown function DUF827, plant (InterPro:IPR008545); BEST Arabidopsis thaliana protein match is: Plant protein of unknown function (DUF827) (TAIR:AT3G51720.1)
97	AT4G02900	AT4G02900	5.9	1.52	-1.95716	0.000478	0.00218	ERD (early-responsive to dehydration stress) family protein; INVOLVED IN: biological_process unknown; LOCATED IN: endomembrane system, membrane; EXPRESSED IN: 21 plant structures; EXPRESSED DURING: 10 growth stages; CONTAINS InterPro DOMAIN/s: Protein of unknown function DUF221 (InterPro:IPR003864); BEST Arabidopsis thaliana protein match is: E
98	AT5G58930	-	10.35	2.69	-1.9429	1e-06	8e-06	Protein of unknown function (DUF740); FUNCTIONS IN: molecular_function unknown; INVOLVED IN: biological_process unknown; LOCATED IN: chloroplast; EXPRESSED IN: 22 plant structures; EXPRESSED DURING: 13 growth stages; CONTAINS InterPro DOMAIN/s: Protein of unknown function DUF740 (InterPro:IPR008004); BEST Arabidopsis thaliana protein match is: Protein of unknown function (DUF740) (TAIR:AT3G46990.…
99	AT4G37682	AT4G37682,AT4G37685	1.53	0.4	-1.95279	0.001127	0.004624	Protein of unknown function (DUF1399); FUNCTIONS IN: molecular_function unknown; INVOLVED IN: biological_process unknown; LOCATED IN: cellular_component unknown; CONTAINS InterPro DOMAIN/s: Protein of unknown function DUF1399 (InterPro:IPR009836); BEST Arabidopsis thaliana protein match is: Protein of unknown function (duplicated DUF1399) (TAIR:AT4G37900.1)
100	AT5G18460	AT5G18460	7.88	2.08	-1.92326	0.000208	0.001047	Protein of Unknown Function (DUF239); INVOLVED IN: biological_process unknown; LOCATED IN: endomembrane system; EXPRESSED IN: 22 plant structures; EXPRESSED DURING: 12 growth stages; CONTAINS InterPro DOMAIN/s: Protein of unknown function DUF239, plant (InterPro:IPR004314); BEST Arabidopsis thaliana protein match is: Protein of Unknown Function (DUF239) (TAIR:AT1G23340.2)
101	AT3G19800	AT3G19800	98.61	26.05	-1.92071	8e-06	5.6e-05	Protein of unknown function (DUF177); FUNCTIONS IN: molecular_function unknown; INVOLVED IN: biological_process unknown; LOCATED IN: cellular_component unknown; EXPRESSED IN: 21 plant structures; EXPRESSED DURING: 13 growth stages; CONTAINS InterPro DOMAIN/s: Protein of unknown function DUF177 (InterPro:IPR003772)
102	AT5G66740	AT5G66740	24.78	6.59	-1.91041	8.1e-05	0.000448	Protein of unknown function (DUF620); CONTAINS InterPro DOMAIN/s: Protein of unknown function DUF620 (InterPro:IPR006873); BEST Arabidopsis thaliana protein match is: Protein of unknown function (DUF620) (TAIR:AT1G75160.1)
103	AT2G28310	AT2G28310	15.68	4.17	-1.91093	1.8e-05	0.000117	Protein of unknown function (DUF707); FUNCTIONS IN: molecular_function unknown; INVOLVED IN: biological_process unknown; EXPRESSED IN: 22 plant structures
104	AT3G51070	AT3G51070	1.15	0.31	-1.9	0.002394	0.008861	S-adenosyl-L-methionine-dependent methyltransferases superfamily protein; CONTAINS InterPro DOMAIN/s: Protein of unknown function DUF248, methyltransferase putative (InterPro:IPR004159); BEST Arabidopsis thaliana protein match is: S-adenosyl-L-methionine-dependent methyltransferases superfamily protein (TAIR:AT5G64030.1)
105	AT2G33330	PDLP3	6.37	1.73	-1.88444	0.003743	0.01297	Encodes a plasmodesmal protein that affects the intercellular movement of molecules through the plasmodesmata. The protein has two DUF26 domains
106	AT3G07310	AT3G07310	84.94	23.1	-1.87858	0	1e-06	Protein of unknown function (DUF760); CONTAINS InterPro DOMAIN/s: Protein of unknown function DUF760 (InterPro:IPR008479); BEST Arabidopsis thaliana protein match is: Protein of unknown function (DUF760) (TAIR:AT5G48590.1)
107	AT2G23390	AT2G23390	51.73	14.24	-1.86111	3.3e-05	0.000197	CONTAINS InterPro DOMAIN/s: Protein of unknown function DUF482 (InterPro:IPR007434), Acyl-CoA N-acyltransferase (InterPro:IPR016181)
108	AT4G22120	-	3.97	1.11	-1.84432	0.001302	0.005213	ERD (early-responsive to dehydration stress) family protein; LOCATED IN: plasma membrane; EXPRESSED IN: 20 plant structures; EXPRESSED DURING: 11 growth stages; CONTAINS InterPro DOMAIN/s: Protein of unknown function DUF221 (InterPro:IPR003864); BEST Arabidopsis thaliana protein match is: ERD (early-responsive to dehydration stress) family protein (TAIR:AT4G04340.1); Has 1475 Blast hits to 1296 p…
109	AT5G40830	AT5G40830	12.97	3.66	-1.82458	3.8e-05	0.000226	S-adenosyl-L-methionine-dependent methyltransferases superfamily protein; CONTAINS InterPro DOMAIN/s: Protein of unknown function DUF248, methyltransferase putative (InterPro:IPR004159); BEST Arabidopsis thaliana protein match is: S-adenosyl-L-methionine-dependent methyltransferases superfamily protein (TAIR:AT3G27230.1)
110	AT1G49890	QWRF2	11.54	3.26	-1.82253	9e-06	6.3e-05	Family of unknown function (DUF566) ; LOCATED IN: chloroplast; EXPRESSED IN: 23 plant structures; EXPRESSED DURING: 13 growth stages; CONTAINS InterPro DOMAIN/s: Protein of unknown function DUF566 (InterPro:IPR007573); BEST Arabidopsis thaliana protein match is
111	AT3G11620	-	9.37	2.68	-1.80262	0.000351	0.00166	alpha/beta-Hydrolases superfamily protein; CONTAINS InterPro DOMAIN/s: Protein of unknown function DUF2305 (InterPro:IPR019363); Has 334 Blast hits to 332 proteins in 157 species: Archae - 0; Bacteria - 7; Metazoa - 123; Fungi - 108; Plants - 47; Viruses - 0; Other Eukaryotes - 49 (source: NCBI BLink).
112	AT4G15430	AT4G15430	14.1	4.08	-1.78948	1.9e-05	0.000121	ERD (early-responsive to dehydration stress) family protein; FUNCTIONS IN: molecular_function unknown; INVOLVED IN: biological_process unknown; LOCATED IN: endomembrane system, membrane; EXPRESSED IN: 20 plant structures; EXPRESSED DURING: 13 growth stages; CONTAINS InterPro DOMAIN/s: Protein of unknown function DUF221 (InterPro:IPR00
113	AT3G29185	AT3G29185	35.3	10.26	-1.78258	1.7e-05	0.000108	FUNCTIONS IN: molecular_function unknown; INVOLVED IN: biological_process unknown; LOCATED IN: chloroplast; EXPRESSED IN: 22 plant structures; EXPRESSED DURING: 14 growth stages; CONTAINS InterPro DOMAIN/s: Domain of unknown function DUF3598 (InterPro:IPR022017)
114	AT1G77400	-	3.3	0.96	-1.77448	0.002806	0.010146	CONTAINS InterPro DOMAIN/s: Protein of unknown function DUF688 (InterPro:IPR007789); BEST Arabidopsis thaliana protein match is: hydroxyproline-rich glycoprotein family protein (TAIR:AT1G21695.1); Has 328 Blast hits to 314 proteins in 61 species: Archae - 0; Bacteria - 12; Metazoa - 130; Fungi - 28; Plants - 92; Viruses - 10; Other Eukaryotes - 56 (source: NCBI BLink).
115	AT1G05070	AT1G05070	25.01	7.37	-1.76324	7.7e-05	0.000431	Protein of unknown function (DUF1068); CONTAINS InterPro DOMAIN/s: Protein of unknown function DUF1068 (InterPro:IPR010471); BEST Arabidopsis thaliana protein match is: Protein of unknown function (DUF1068) (TAIR:AT2G32580.1)
116	AT3G52920	-	58.62	17.3	-1.76084	9e-06	6.1e-05	Family of unknown function (DUF662) ; LOCATED IN: plasma membrane; EXPRESSED IN: 22 plant structures; EXPRESSED DURING: 13 growth stages; CONTAINS InterPro DOMAIN/s: Protein of unknown function DUF662 (InterPro:IPR007033); BEST Arabidopsis thaliana protein match is: Family of unknown function (DUF662) (TAIR:AT2G36410.1); Has 2850 Blast hits to 2486 proteins in 375 species: Archae - 84; Bacteria -…
117	AT1G74940	-	17.36	5.16	-1.75204	0.000+G30013	8.6e-05	Protein of unknown function (DUF581); CONTAINS InterPro DOMAIN/s: Protein of unknown function DUF581 (InterPro:IPR007650); BEST Arabidopsis thaliana protein match is: Protein of unknown function (DUF581) (TAIR:AT1G19200.1); Has 483 Blast hits to 483 proteins in 20 species: Archae - 0; Bacteria - 0; Metazoa - 0; Fungi - 0; Plants - 483; Viruses - 0; Other Eukaryotes - 0 (source: NCBI BLink).
118	AT2G46060	AT2G46060	7.42	2.21	-1.74771	4.7e-05	0.000275	transmembrane protein-related; CONTAINS InterPro DOMAIN/s: Protein of unknown function DUF3522 (InterPro:IPR021910), EGF-like region, conserved site (InterPro:IPR013032)
119	AT5G41460	AT5G41460	2.82	0.84	-1.74747	0.001603	0.006258	Protein of unknown function (DUF604); CONTAINS InterPro DOMAIN/s: Protein of unknown function DUF604 (InterPro:IPR006740); BEST Arabidopsis thaliana protein match is: Protein of unknown function (DUF604) (TAIR:AT4G23490.1)
120	AT1G65230	AT1G65230	149.54	44.87	-1.73658	3e-06	2.4e-05	Uncharacterized conserved protein (DUF2358); FUNCTIONS IN: molecular_function unknown; INVOLVED IN: biological_process unknown; LOCATED IN: chloroplast; EXPRESSED IN: 21 plant structures; EXPRESSED DURING: 13 growth stages; CONTAINS InterPro DOMAIN/s
121	AT3G08030	-	70.46	21.23	-1.73058	1e-06	5e-06	Protein of unknown function, DUF642; FUNCTIONS IN: molecular_function unknown; INVOLVED IN: biological_process unknown; LOCATED IN: cell wall; EXPRESSED IN: 22 plant structures; EXPRESSED DURING: 14 growth stages; CONTAINS InterPro DOMAIN/s: Protein of unknown function DUF642 (InterPro:IPR006946); BEST Arabidopsis thaliana protein match is: Protein of unknown function, DUF642 (TAIR:AT2G41800.1); …
122	AT3G08600	AT3G08600	8.33	2.52	-1.72705	0.001148	0.004696	Protein of unknown function (DUF1191); FUNCTIONS IN: molecular_function unknown; INVOLVED IN: biological_process unknown; LOCATED IN: plasma membrane; EXPRESSED IN: 23 plant structures; EXPRESSED DURING: 13 growth stages; CONTAINS InterPro DOMAIN/s: Protein of unknown function DUF1191 (InterPro:IPR010605); BEST Arabidopsis thaliana protein match is: Protein
123	AT2G14520	AT2G14520	6.58	2.03	-1.6952	0.003164	0.011238	FUNCTIONS IN: molecular_function unknown; INVOLVED IN: biological_process unknown; LOCATED IN: endomembrane system; EXPRESSED IN: 22 plant structures; EXPRESSED DURING: 13 growth stages; CONTAINS InterPro DOMAIN/s: Protein of unknown function DUF21 (InterPro:IPR002550), Cystathionine beta-synthase, core (InterPro:IPR000644); BEST Arabidopsis thaliana protei
124	AT1G56230	AT1G56230	6.33	1.97	-1.68265	0.000309	0.001484	Protein of unknown function (DUF1399); FUNCTIONS IN: molecular_function unknown; INVOLVED IN: biological_process unknown; EXPRESSED IN: 22 plant structures; EXPRESSED DURING: 13 growth stages; CONTAINS InterPro DOMAIN/s: Protein of unknown function DUF1399
125	AT2G23700	AT2G23700	1.31	0.41	-1.68621	0.005824	0.018911	Protein of unknown function, DUF547; CONTAINS InterPro DOMAIN/s: Protein of unknown function DUF547 (InterPro:IPR006869); BEST Arabidopsis thaliana protein match is: Protein of unknown function, DUF547 (TAIR:AT5G66600.2)
126	AT2G32650	-	13.21	4.14	-1.67286	0.004817	0.016067	RmlC-like cupins superfamily protein; CONTAINS InterPro DOMAIN/s: Cupin, RmlC-type (InterPro:IPR011051), Protein of unknown function DUF861, cupin-3 (InterPro:IPR008579), RmlC-like jelly roll fold (InterPro:IPR014710); BEST Arabidopsis thaliana protein match is: plastid transcriptionally active 18 (TAIR:AT2G32180.1); Has 271 Blast hits to 271 proteins in 67 species: Archae - 0; Bacteria - 110; Me…
127	AT5G20700	AT5G20700	587.66	185.52	-1.66339	6e-06	3.9e-05	Protein of unknown function (DUF581); CONTAINS InterPro DOMAIN/s: Protein of unknown function DUF581 (InterPro:IPR007650); BEST Arabidopsis thaliana protein match is: Protein of unknown function (DUF581) (TAIR:AT1G74940.1)
128	AT4G28760	AT4G28760	22.61	7.21	-1.64794	7.1e-05	0.0004	Protein of unknown function (DUF3741); CONTAINS InterPro DOMAIN/s: Protein of unknown function DUF3741 (InterPro:IPR022212); BEST Arabidopsis thaliana protein match is: Protein of unknown function (DUF3741) (TAIR:AT2G20240.1)
129	AT1G16750	AT1G16750	9.24	2.98	-1.63072	0.000348	0.001651	Protein of unknown function, DUF547; CONTAINS InterPro DOMAIN/s: Protein of unknown function DUF547 (InterPro:IPR006869); BEST Arabidopsis thaliana protein match is: Protein of unknown function, DUF547 (TAIR:AT3G13000.2)
130	AT5G67370	AT5G67370	320.7	103.48	-1.63192	1.1e-05	7.6e-05	Protein of unknown function (DUF1230); CONTAINS InterPro DOMAIN/s: Protein of unknown function DUF1230 (InterPro:IPR009631); BEST Arabidopsis thaliana protein match is: Protein of unknown function (DUF1230) (TAIR:AT5G11840.1
131	AT5G27390	-	28.22	9.13	-1.62839	2.1e-05	0.000133	Mog1/PsbP/DUF1795-like photosystem II reaction center PsbP family protein; FUNCTIONS IN: calcium ion binding; INVOLVED IN: photosynthesis; LOCATED IN: chloroplast; CONTAINS InterPro DOMAIN/s: Photosystem II oxygen evolving complex protein PsbP (InterPro:IPR002683), Mog1/PsbP/DUF1795, alpha/beta/alpha sandwich (InterPro:IPR016124); Has 23 Blast hits to 23 proteins in 11 species: Archae - 0; Bacter…
132	AT1G10820	AT1G10820	12.7	4.11	-1.62779	0.001807	0.006943	Protein of unknown function (DUF3755); CONTAINS InterPro DOMAIN/s: Protein of unknown function DUF3755 (InterPro:IPR022228); BEST Arabidopsis thaliana protein match is: Protein of unknown function (DUF3755) (TAIR:AT1G60670.2)
133	AT5G62280	-	5.92	1.92	-1.6273	0.001648	0.006398	Protein of unknown function (DUF1442); CONTAINS InterPro DOMAIN/s: Protein of unknown function DUF1442 (InterPro:IPR009902); BEST Arabidopsis thaliana protein match is: Protein of unknown function (DUF1442) (TAIR:AT2G45360.1); Has 92 Blast hits to 92 proteins in 12 species: Archae - 0; Bacteria - 0; Metazoa - 0; Fungi - 0; Plants - 92; Viruses - 0; Other Eukaryotes - 0 (source: NCBI BLink).
134	AT5G24000	AT5G24000	6.44	2.09	-1.62314	0.006252	0.02009	Protein of unknown function (DUF819); LOCATED IN: chloroplast; EXPRESSED IN: 22 plant structures; EXPRESSED DURING: 13 growth stages; CONTAINS InterPro DOMAIN/s: Protein of unknown function DUF819 (InterPro:IPR008537); BEST Arabidopsis thaliana protein match is: Protein of unknown function (DUF819) (TAIR:AT5G52540.1)
135	AT1G47330	AT1G47330	8.36	2.72	-1.61848	0.000829	0.003535	FUNCTIONS IN: molecular_function unknown; INVOLVED IN: biological_process unknown; LOCATED IN: plasma membrane; EXPRESSED IN: 22 plant structures; EXPRESSED DURING: 13 growth stages; CONTAINS InterPro DOMAIN/s: Protein of unknown function DUF21
136	AT5G08050	-	173.82	56.59	-1.61898	4e-06	2.7e-05	FUNCTIONS IN: molecular_function unknown; INVOLVED IN: response to karrikin; LOCATED IN: thylakoid, chloroplast thylakoid membrane, chloroplast; EXPRESSED IN: 21 plant structures; EXPRESSED DURING: 13 growth stages; CONTAINS InterPro DOMAIN/s: Protein of unknown function DUF1118 (InterPro:IPR009500), Uncharacterised conserved protein UCP022207 (InterPro:IPR016801); Has 78 Blast hits to 78 protein…
137	AT2G40150	TBL28,TBL30	6.99	2.28	-1.61469	0.00371	0.01288	Encodes a member of the TBL (TRICHOME BIREFRINGENCE-LIKE) gene family containing a plant-specific DUF231 (domain of unknown function) domain. TBL gene family has 46 members, two of which (TBR/AT5G06700 and TBL3/AT5G01360) have been shown to be involved in the synthesis and deposition of secondary wall cellulose, presumably by influencing the esterification state of pectic polymers
138	AT5G27730	AT5G27730	18.9	6.17	-1.61386	0.000203	0.001024	Protein of unknown function (DUF1624); CONTAINS InterPro DOMAIN/s: Protein of unknown function DUF1624 (InterPro:IPR012429); BEST Arabidopsis thaliana protein match is: Protein of unknown function (DUF1624) (TAIR:AT5G47900.1)
139	AT5G51670	-	1.35	0.45	-1.58882	0.009602	0.028689	Protein of unknown function (DUF668); INVOLVED IN: biological_process unknown; LOCATED IN: chloroplast; EXPRESSED IN: inflorescence meristem, hypocotyl, root, flower; EXPRESSED DURING: petal differentiation and expansion stage; CONTAINS InterPro DOMAIN/s: Protein of unknown function DUF668 (InterPro:IPR007700), Protein of unknown function DUF3475 (InterPro:IPR021864); BEST Arabidopsis thaliana pr…
140	AT3G61310	AT3G61310	10.58	3.62	-1.5465	0.000601	0.002673	AT hook motif DNA-binding family protein; FUNCTIONS IN: DNA binding; INVOLVED IN: biological_process unknown; LOCATED IN: cellular_component unknown; EXPRESSED IN: 22 plant structures; EXPRESSED DURING: 13 growth stages; CONTAINS InterPro DOMAIN/s: Protein of unknown function DUF296 (InterPro:IPR005175), AT hook, DNA-binding motif (InterPro:IPR0
141	AT5G49960	AT5G49960	4.67	1.6	-1.54577	0.001605	0.006263	unknown protein; CONTAINS InterPro DOMAIN/s: Protein of unknown function DUF1012 (InterPro:IPR010420); BEST Arabidopsis thaliana protein match is: Protein of unknown function (DUF1012) (TAIR:AT5G02940.1)
142	AT5G64470	AT5G64470	9.54	3.27	-1.54404	0.002444	0.009019	Encodes a member of the TBL (TRICHOME BIREFRINGENCE-LIKE) gene family containing a plant-specific DUF231 (domain of unknown function) domain.
143	AT2G17695	-	75.46	25.96	-1.53972	2.5e-05	0.000157	FUNCTIONS IN: molecular_function unknown; INVOLVED IN: biological_process unknown; LOCATED IN: chloroplast; CONTAINS InterPro DOMAIN/s: Domain of unknown function DUF1990 (InterPro:IPR018960); Has 259 Blast hits to 259 proteins in 120 species: Archae - 0; Bacteria - 197; Metazoa - 0; Fungi - 0; Plants - 57; Viruses - 0; Other Eukaryotes - 5 (source: NCBI BLink).
144	AT3G17930	-	130.06	44.83	-1.53654	3e-06	2.2e-05	unknown protein; FUNCTIONS IN: molecular_function unknown; INVOLVED IN: biological_process unknown; LOCATED IN: chloroplast thylakoid membrane; EXPRESSED IN: 22 plant structures; EXPRESSED DURING: 13 growth stages; CONTAINS InterPro DOMAIN/s: Protein of unknown function DUF3007 (InterPro:IPR021562); Has 236 Blast hits to 236 proteins in 83 species: Archae - 0; Bacteria - 117; Metazoa - 0; Fungi -…
145	AT1G55800	AT1G55800,AT1G55805	18.21	6.3	-1.5306	0.001481	0.005828	CONTAINS InterPro DOMAIN/s: Domain of unknown function DUF2431 (InterPro:IPR019446); BEST Arabidopsis thaliana protein match is: Domain of unknown function (DUF2431)
146	AT2G31190	RUS2	8.58	2.99	-1.52299	0.001089	0.004491	Encodes RUS2 (root UVB sensitive2), a DUF647-containing protein that is homologous to the RUS1 protein. RUS2 works with RUS1 in a root UV-B sensing pathway that plays a vital role in Arabidopsis early seedling morphogenesis and development. Required for auxin polar transport.
147	AT1G01430	TBL25	47.25	16.52	-1.51577	7e-06	4.6e-05	Encodes a member of the TBL (TRICHOME BIREFRINGENCE-LIKE) gene family containing a plant-specific DUF231 (domain of unknown function) domain. TBL gene family has 46 members, two of which (TBR/AT5G06700 and TBL3/AT5G01360) have been shown to be involved in the synthesis and deposition of secondary wall cellulose, presumably by influencing the esterification state of pectic polymers. A nomenclature…
148	AT3G51150	AT3G51150	20.51	7.26	-1.49925	1.5e-05	0.0001	ATP binding microtubule motor family protein; FUNCTIONS IN: microtubule motor activity, ATP binding; INVOLVED IN: microtubule-based movement; EXPRESSED IN: 21 plant structures; EXPRESSED DURING: 15 growth stages; CONTAINS InterPro DOMAIN/s: Kinesin, motor region, conserved site (InterPro:IPR019821), Protein of unknown function DUF3490 (Inter
149	AT1G16020	-	15.29	5.49	-1.47865	0.000101	0.000544	Protein of unknown function (DUF1712); CONTAINS InterPro DOMAIN/s: Protein of unknown function DUF1712, fungi (InterPro:IPR013176); BEST Arabidopsis thaliana protein match is: Protein of unknown function (DUF1712) (TAIR:AT1G80910.1); Has 187 Blast hits to 185 proteins in 74 species: Archae - 0; Bacteria - 0; Metazoa - 125; Fungi - 3; Plants - 43; Viruses - 0; Other Eukaryotes - 16 (source: NCBI B…
150	AT1G01170	-	127.34	45.8	-1.47519	0.001852	0.007091	Protein of unknown function (DUF1138); FUNCTIONS IN: molecular_function unknown; INVOLVED IN: response to stress; LOCATED IN: mitochondrion, membrane; EXPRESSED IN: 23 plant structures; EXPRESSED DURING: 13 growth stages; CONTAINS InterPro DOMAIN/s: Protein of unknown function DUF1138 (InterPro:IPR009515); BEST Arabidopsis thaliana protein match is: Protein of unknown function (DUF1138) (TAIR:AT4…
151	AT3G50845	-	7.35	2.68	-1.45761	0.008188	0.025134	Protein of unknown function (DUF59); FUNCTIONS IN: molecular_function unknown; INVOLVED IN: biological_process unknown; LOCATED IN: cellular_component unknown; CONTAINS InterPro DOMAIN/s: Protein of unknown function DUF59 (InterPro:IPR002744); BEST Arabidopsis thaliana protein match is: Protein of unknown function (DUF59) (TAIR:AT1G68310.2); Has 567 Blast hits to 565 proteins in 213 species: Arch…
152	AT2G44760	-	17.05	6.25	-1.44923	0.000474	0.002165	CONTAINS InterPro DOMAIN/s: Domain of unknown function DUF3598 (InterPro:IPR022017); Has 41 Blast hits to 35 proteins in 15 species: Archae - 0; Bacteria - 0; Metazoa - 0; Fungi - 0; Plants - 41; Viruses - 0; Other Eukaryotes - 0 (source: NCBI BLink).
153	AT5G47380	AT5G47380	5.38	2.02	-1.41115	0.006569	0.02095	Protein of unknown function, DUF547; FUNCTIONS IN: molecular_function unknown; INVOLVED IN: biological_process unknown; LOCATED IN: cellular_component unknown; EXPRESSED IN: 13 plant structures; EXPRESSED DURING: 8 growth stages; CONTAINS InterPro DOMAIN/s: Protein of unknown function DUF547 (InterPro:IPR006869); BEST Arabidopsis thaliana protein match is: Protein of un
154	AT3G43540	-	34.07	12.87	-1.40502	0.00015	0.00078	Protein of unknown function (DUF1350); FUNCTIONS IN: molecular_function unknown; INVOLVED IN: biological_process unknown; LOCATED IN: chloroplast; EXPRESSED IN: 22 plant structures; EXPRESSED DURING: 13 growth stages; CONTAINS InterPro DOMAIN/s: Protein of unknown function DUF1350 (InterPro:IPR010765); BEST Arabidopsis thaliana protein match is: Protein of unknown function (DUF1350) (TAIR:AT5G478…
155	AT3G53540	-	10.94	4.15	-1.39947	9e-05	0.000492	unknown protein; LOCATED IN: plasma membrane; EXPRESSED IN: 24 plant structures; EXPRESSED DURING: 14 growth stages; CONTAINS InterPro DOMAIN/s: Protein of unknown function DUF3741 (InterPro:IPR022212); BEST Arabidopsis thaliana protein match is: Protein of unknown function (DUF3741) (TAIR:AT4G28760.2); Has 1710 Blast hits to 868 proteins in 206 species: Archae - 2; Bacteria - 409; Metazoa - 304;…
156	AT1G44920	AT1G44920	56.57	21.83	-1.37391	0.003564	0.012464	unknown protein; FUNCTIONS IN: molecular_function unknown; INVOLVED IN: biological_process unknown; LOCATED IN: chloroplast; EXPRESSED IN: 22 plant structures; EXPRESSED DURING: 13 growth stages; CONTAINS InterPro DOMAIN/s: Protein of unknown function DUF3054
157	AT1G19660	-	170.91	66.87	-1.35389	9.7e-05	0.000528	Wound-responsive family protein; FUNCTIONS IN: DNA binding, nuclease activity; INVOLVED IN: response to wounding, nucleotide-excision repair; EXPRESSED IN: ovule; CONTAINS InterPro DOMAIN/s: Protein of unknown function DUF151 (InterPro:IPR003729), UvrB/UvrC protein (InterPro:IPR001943); BEST Arabidopsis thaliana protein match is: bifunctional nuclease in basal defense response 1 (TAIR:AT1G75380.3…
158	AT3G62300	DUF7	6.91	2.71	-1.35283	0.001548	0.006068	Member of the plant-specific DUF724 protein family. Arabidopsis has 10 DUF724 proteins. Loss of function mutant has a WT phenotype
159	AT1G26180	-	18.38	7.21	-1.35089	0.000373	0.00175	unknown protein; CONTAINS InterPro DOMAIN/s: Protein of unknown function DUF2232, membrane (InterPro:IPR018710); Has 285 Blast hits to 285 proteins in 90 species: Archae - 0; Bacteria - 140; Metazoa - 0; Fungi - 0; Plants - 40; Viruses - 0; Other Eukaryotes - 105 (source: NCBI BLink).
160	AT3G51720	AT3G51720,AT3G51730	156.17	62.04	-1.33185	5.5e-05	0.000315	Plant protein of unknown function (DUF827); CONTAINS InterPro DOMAIN/s: Protein of unknown function DUF827, plant (InterPro:IPR008545); BEST Arabidopsis thaliana protein match is: Plant protein of unknown function (DUF827) (TAIR:AT2G38370.1)
161	AT5G04440	AT5G04440	56.46	22.46	-1.33019	0.000312	0.001501	Protein of unknown function (DUF1997); FUNCTIONS IN: molecular_function unknown; INVOLVED IN: biological_process unknown; LOCATED IN: chloroplast; EXPRESSED IN: 23 plant structures; EXPRESSED DURING: 13 growth stages; CONTAINS InterPro DOMAIN/s: Protein of unknown function DUF1997 (InterPro:IPR018971); BEST Arabidopsis thaliana protein match is: Protein of unknown fun
162	AT2G17320	AT2G17320,AT2G17340	77.37	30.82	-1.32818	0.000454	0.002087	Uncharacterised conserved protein (UCP030210); CONTAINS InterPro DOMAIN/s: Domain of unknown function DUF89 (InterPro:IPR002791), Uncharacterised conserved protein UCP030210 (InterPro:IPR016949); BEST Arabidopsis thaliana protein match is: Uncharacterised conserved protein (UCP030210) (TAIR:AT2G17340.1)
163	AT2G40400	-	69.87	27.86	-1.32679	8.3e-05	0.000459	Protein of unknown function (DUF399 and DUF3411); CONTAINS InterPro DOMAIN/s: Protein of unknown function DUF399 (InterPro:IPR007314), Protein of unknown function DUF3411 (InterPro:IPR021825); BEST Arabidopsis thaliana protein match is: Protein of unknown function (DUF399 and DUF3411) (TAIR:AT3G56140.1); Has 496 Blast hits to 496 proteins in 118 species: Archae - 0; Bacteria - 198; Metazoa - 0; F…
164	AT1G12500	AT1G12500	42.24	16.91	-1.321	0.000153	0.000795	Nucleotide-sugar transporter family protein; FUNCTIONS IN: organic anion transmembrane transporter activity; LOCATED IN: membrane; EXPRESSED IN: 22 plant structures; EXPRESSED DURING: 13 growth stages; CONTAINS InterPro DOMAIN/s: Protein of unknown function DUF6
165	AT1G77090	AT1G77090	92.82	37.22	-1.31841	0.000115	0.000616	Mog1/PsbP/DUF1795-like photosystem II reaction center PsbP family protein; FUNCTIONS IN: calcium ion binding; INVOLVED IN: photosynthesis; LOCATED IN: thylakoid, thylakoid lumen, chloroplast thylakoid lumen, chloroplast stroma, chloroplast; EXPRESSED IN: 21 plant structures; EXPRESSED DURING:
166	AT2G27770	-	8.92	3.59	-1.31427	0.001479	0.005823	Plant protein of unknown function (DUF868); LOCATED IN: chloroplast; CONTAINS InterPro DOMAIN/s: Protein of unknown function DUF868, plant (InterPro:IPR008586); BEST Arabidopsis thaliana protein match is: Plant protein of unknown function (DUF868) (TAIR:AT3G04860.1); Has 288 Blast hits to 288 proteins in 16 species: Archae - 0; Bacteria - 0; Metazoa - 0; Fungi - 0; Plants - 288; Viruses - 0; Othe…
167	AT3G61670	-	8.46	3.41	-1.3109	0.000361	0.001701	Protein of unknown function (DUF3133); FUNCTIONS IN: molecular_function unknown; INVOLVED IN: biological_process unknown; LOCATED IN: plasma membrane; EXPRESSED IN: 22 plant structures; EXPRESSED DURING: 13 growth stages; CONTAINS InterPro DOMAIN/s: Protein of unknown function DUF3133 (InterPro:IPR021480); BEST Arabidopsis thaliana protein match is: Protein of unknown function (DUF3133) (TAIR:AT2…
168	AT5G25840	-	9.48	3.83	-1.30716	0.006756	0.02143	Protein of unknown function (DUF1677); CONTAINS InterPro DOMAIN/s: Protein of unknown function DUF1677, plant (InterPro:IPR012876); BEST Arabidopsis thaliana protein match is: Protein of unknown function (DUF1677) (TAIR:AT1G79770.1); Has 1807 Blast hits to 1807 proteins in 277 species: Archae - 0; Bacteria - 0; Metazoa - 736; Fungi - 347; Plants - 385; Viruses - 0; Other Eukaryotes - 339 (source:…
169	AT2G26110	-	17.07	6.91	-1.30567	0.000727	0.003161	Protein of unknown function (DUF761); CONTAINS InterPro DOMAIN/s: Protein of unknown function DUF761, plant (InterPro:IPR008480); BEST Arabidopsis thaliana protein match is: unknown protein (TAIR:AT5G56980.1); Has 30201 Blast hits to 17322 proteins in 780 species: Archae - 12; Bacteria - 1396; Metazoa - 17338; Fungi - 3422; Plants - 5037; Viruses - 0; Other Eukaryotes - 2996 (source: NCBI BLink).
170	AT1G16320	-	89.42	36.22	-1.30367	6.9e-05	0.000389	Uncharacterized conserved protein (DUF2358); FUNCTIONS IN: molecular_function unknown; INVOLVED IN: biological_process unknown; LOCATED IN: chloroplast; CONTAINS InterPro DOMAIN/s: Protein of unknown function DUF2358 (InterPro:IPR018790); BEST Arabidopsis thaliana protein match is: Uncharacterized conserved protein (DUF2358) (TAIR:AT1G79510.2); Has 274 Blast hits to 274 proteins in 79 species: Ar…
171	AT2G46220	-	196.96	80.41	-1.29246	7.2e-05	0.000401	Uncharacterized conserved protein (DUF2358); CONTAINS InterPro DOMAIN/s: Protein of unknown function DUF2358 (InterPro:IPR018790); BEST Arabidopsis thaliana protein match is: Uncharacterized conserved protein (DUF2358) (TAIR:AT1G16320.1); Has 199 Blast hits to 199 proteins in 64 species: Archae - 0; Bacteria - 74; Metazoa - 19; Fungi - 0; Plants - 95; Viruses - 0; Other Eukaryotes - 11 (source: N…
172	AT4G03200	AT4G03200,hemf2	32.3	13.34	-1.27607	0.000541	0.002433	catalytics; FUNCTIONS IN: catalytic activity; LOCATED IN: chloroplast; EXPRESSED IN: 24 plant structures; EXPRESSED DURING: 13 growth stages; CONTAINS InterPro DOMAIN/s: Protein of unknown function DUF255 (InterPro:IPR004879), Six-hairpin glycosidase-like (InterPro:IPR008928), Thioredoxin-like fold (InterPro:IPR012336)
173	AT5G48590	-	47.82	19.83	-1.26966	0.001011	0.004203	Protein of unknown function (DUF760); FUNCTIONS IN: molecular_function unknown; INVOLVED IN: biological_process unknown; LOCATED IN: chloroplast; EXPRESSED IN: 22 plant structures; EXPRESSED DURING: 13 growth stages; CONTAINS InterPro DOMAIN/s: Protein of unknown function DUF760 (InterPro:IPR008479); BEST Arabidopsis thaliana protein match is: Protein of unknown function (DUF760) (TAIR:AT3G07310.…
174	AT4G14240	-	32.5	13.5	-1.2672	0.000304	0.001463	CONTAINS InterPro DOMAIN/s: Protein of unknown function DUF21 (InterPro:IPR002550), Cystathionine beta-synthase, core (InterPro:IPR000644); BEST Arabidopsis thaliana protein match is: CBS domain-containing protein with a domain of unknown function (DUF21) (TAIR:AT4G14230.1); Has 30201 Blast hits to 17322 proteins in 780 species: Archae - 12; Bacteria - 1396; Metazoa - 17338; Fungi - 3422; Plants …
175	AT5G22390	-	46.83	19.63	-1.25437	0.000379	0.001775	Protein of unknown function (DUF3049); CONTAINS InterPro DOMAIN/s: Protein of unknown function DUF3049 (InterPro:IPR021410); BEST Arabidopsis thaliana protein match is: Protein of unknown function (DUF3049) (TAIR:AT1G54740.1); Has 218 Blast hits to 214 proteins in 36 species: Archae - 0; Bacteria - 0; Metazoa - 28; Fungi - 3; Plants - 164; Viruses - 0; Other Eukaryotes - 23 (source: NCBI BLink).
176	AT2G32180	PTAC18	15.65	6.59	-1.24889	0.007413	0.023116	plastid transcriptionally active 18 (PTAC18); FUNCTIONS IN: molecular_function unknown; INVOLVED IN: biological_process unknown; LOCATED IN: plastid chromosome, nucleoid; CONTAINS InterPro DOMAIN/s: Cupin, RmlC-type (InterPro:IPR011051), Protein of unknown function DUF861, cupin-3 (InterPro:IPR008579), RmlC-like jelly roll fold (InterPro:IPR014710); BEST Arabidopsis thaliana protein match is: Rml…
177	AT1G44810	-	19.28	8.12	-1.247	0.000689	0.003017	DNA-binding storekeeper protein-related transcriptional regulator; CONTAINS InterPro DOMAIN/s: Protein of unknown function DUF573 (InterPro:IPR007592); BEST Arabidopsis thaliana protein match is: DNA-binding storekeeper protein-related transcriptional regulator (TAIR:AT4G00250.1); Has 1180 Blast hits to 828 proteins in 148 species: Archae - 2; Bacteria - 95; Metazoa - 299; Fungi - 217; Plants - 2…
178	AT5G44670	-	7.93	3.36	-1.23854	0.001819	0.00698	Domain of unknown function (DUF23); CONTAINS InterPro DOMAIN/s: Protein of unknown function DUF23 (InterPro:IPR008166); BEST Arabidopsis thaliana protein match is: Domain of unknown function (DUF23) (TAIR:AT4G20170.1); Has 204 Blast hits to 204 proteins in 35 species: Archae - 0; Bacteria - 27; Metazoa - 39; Fungi - 0; Plants - 129; Viruses - 0; Other Eukaryotes - 9 (source: NCBI BLink).
179	AT5G17630	AT5G17630	31.97	13.88	-1.2031	0.002939	0.010538	Nucleotide/sugar transporter family protein; FUNCTIONS IN: antiporter activity, glucose transmembrane transporter activity; INVOLVED IN: hexose phosphate transport; LOCATED IN: chloroplast, membrane; EXPRESSED IN: 22 plant structures; EXPRESSED DURING: 13 growth stages; CONTAINS InterPro DOMAIN/s: Protein of unknown function DUF6, transmembrane (InterPro:IPR000620), Protein of unknow
180	AT5G14430	AT5G14430	35.59	15.5	-1.19958	0.009382	0.028141	S-adenosyl-L-methionine-dependent methyltransferases superfamily protein; LOCATED IN: Golgi apparatus, plasma membrane, plant-type cell wall; EXPRESSED IN: 23 plant structures; EXPRESSED DURING: 13 growth stages; CONTAINS InterPro DOMAIN/s: Protein of unknown function DUF248, methyltransferase putative (InterPro:IPR004159); BEST Arabidopsis thaliana protein match is: S-adenosyl-L-methion
181	AT3G04480	-	20.32	8.92	-1.18783	0.000456	0.002092	endoribonucleases; FUNCTIONS IN: endoribonuclease activity; INVOLVED IN: biological_process unknown; LOCATED IN: endomembrane system; EXPRESSED IN: 22 plant structures; EXPRESSED DURING: 13 growth stages; CONTAINS InterPro DOMAIN/s: Protein of unknown function DUF71, ATP-binding domain (InterPro:IPR002761), Rossmann-like alpha/beta/alpha sandwich fold (InterPro:IPR014729), Endoribonuclease L-PSP …
182	AT1G13380	-	25.2	11.19	-1.1709	0.002996	0.010713	Protein of unknown function (DUF1218); FUNCTIONS IN: molecular_function unknown; INVOLVED IN: biological_process unknown; LOCATED IN: endomembrane system; EXPRESSED IN: 22 plant structures; EXPRESSED DURING: 13 growth stages; CONTAINS InterPro DOMAIN/s: Protein of unknown function DUF1218 (InterPro:IPR009606); BEST Arabidopsis thaliana protein match is: Protein of unknown function (DUF1218) (TAIR…
183	AT5G54240	AT5G54240,HLM1	29.09	12.96	-1.16675	0.007947	0.024531	Protein of unknown function (DUF1223); CONTAINS InterPro DOMAIN/s: Protein of unknown function DUF1223 (InterPro:IPR010634); BEST Arabidopsis thaliana protein match is: Protein of unknown function (DUF1223) (TAIR:AT4G27350.1)
184	AT1G13940	AT1G13940	11.17	5	-1.15907	0.001332	0.005315	Plant protein of unknown function (DUF863); CONTAINS InterPro DOMAIN/s: Protein of unknown function DUF863, plant (InterPro:IPR008581); BEST Arabidopsis thaliana protein match is: Plant protein of unknown function (DUF863) (TAIR:AT1G69360.1)
185	AT4G29400	-	8.3	3.72	-1.15824	0.008437	0.025738	Protein of unknown function (DUF3531); CONTAINS InterPro DOMAIN/s: Protein of unknown function DUF3531 (InterPro:IPR021920); BEST Arabidopsis thaliana protein match is: Protein of unknown function (DUF3531) (TAIR:AT5G08400.2); Has 315 Blast hits to 315 proteins in 83 species: Archae - 0; Bacteria - 120; Metazoa - 0; Fungi - 0; Plants - 69; Viruses - 0; Other Eukaryotes - 126 (source: NCBI BLink).
186	AT3G26710	CCB1	133.55	60.29	-1.14743	0.000409	0.0019	cofactor assembly of complex C (CCB1); FUNCTIONS IN: molecular_function unknown; INVOLVED IN: cytochrome b6f complex assembly; LOCATED IN: chloroplast; EXPRESSED IN: 23 plant structures; EXPRESSED DURING: 13 growth stages; CONTAINS InterPro DOMAIN/s: Protein of unknown function DUF3529 (InterPro:IPR021919); Has 212 Blast hits to 212 proteins in 63 species: Archae - 0; Bacteria - 77; Metazoa - 0; …
187	AT2G03350	-	35.02	15.93	-1.13595	0.002319	0.008623	Protein of unknown function, DUF538; CONTAINS InterPro DOMAIN/s: Protein of unknown function DUF538 (InterPro:IPR007493); BEST Arabidopsis thaliana protein match is: Protein of unknown function, DUF538 (TAIR:AT3G08890.2); Has 544 Blast hits to 544 proteins in 26 species: Archae - 0; Bacteria - 0; Metazoa - 0; Fungi - 0; Plants - 543; Viruses - 0; Other Eukaryotes - 1 (source: NCBI BLink).
188	AT2G04039	AT2G04039	149.13	68.68	-1.11873	0.004792	0.016001	unknown protein; FUNCTIONS IN: molecular_function unknown; LOCATED IN: chloroplast; EXPRESSED IN: 21 plant structures; EXPRESSED DURING: 13 growth stages; CONTAINS InterPro DOMAIN/s: Protein of unknown function DUF2996 (InterPro:IPR021374)
189	AT5G26760	AT5G26760	17.25	8.02	-1.1053	0.002288	0.008523	unknown protein; CONTAINS InterPro DOMAIN/s: Protein of unknown function DUF408 (InterPro:IPR007308)
190	AT3G45210	-	46.4	21.61	-1.10254	0.002177	0.008156	Protein of unknown function, DUF584; CONTAINS InterPro DOMAIN/s: Protein of unknown function DUF584 (InterPro:IPR007608); BEST Arabidopsis thaliana protein match is: Protein of unknown function, DUF584 (TAIR:AT5G60680.1); Has 332 Blast hits to 332 proteins in 20 species: Archae - 0; Bacteria - 0; Metazoa - 0; Fungi - 0; Plants - 332; Viruses - 0; Other Eukaryotes - 0 (source: NCBI BLink).
191	AT1G27510	-	27.18	12.68	-1.09971	0.000827	0.003529	FUNCTIONS IN: DNA binding, nuclease activity; INVOLVED IN: response to singlet oxygen; LOCATED IN: thylakoid membrane; EXPRESSED IN: 22 plant structures; EXPRESSED DURING: 13 growth stages; CONTAINS InterPro DOMAIN/s: Protein of unknown function DUF3506 (InterPro:IPR021894), UvrB/UvrC protein (InterPro:IPR001943); BEST Arabidopsis thaliana protein match is: Protein of unknown function (DUF3506) (…
192	AT3G60320	-	41.61	19.76	-1.07417	0.001628	0.00634	Protein of unknown function (DUF630 and DUF632); CONTAINS InterPro DOMAIN/s: Protein of unknown function DUF630 (InterPro:IPR006868), Protein of unknown function DUF632 (InterPro:IPR006867); BEST Arabidopsis thaliana protein match is: Protein of unknown function (DUF630 and DUF632) (TAIR:AT1G02110.1); Has 6322 Blast hits to 3163 proteins in 311 species: Archae - 2; Bacteria - 139; Metazoa - 1165;…
193	AT1G79970	AT1G79970	29.04	13.94	-1.05868	0.005777	0.018784	unknown protein; FUNCTIONS IN: molecular_function unknown; INVOLVED IN: biological_process unknown; LOCATED IN: chloroplast; EXPRESSED IN: 23 plant structures; EXPRESSED DURING: 13 growth stages; BEST Arabidopsis thaliana protein match is: Protein of unknown function (DUF581) (TAIR:AT2G25690.2)
194	AT2G22660	-	12.33	5.94	-1.05241	0.003943	0.013547	Protein of unknown function (duplicated DUF1399); FUNCTIONS IN: molecular_function unknown; INVOLVED IN: biological_process unknown; LOCATED IN: plasma membrane; EXPRESSED IN: 24 plant structures; EXPRESSED DURING: 13 growth stages; CONTAINS InterPro DOMAIN/s: Protein of unknown function DUF1399 (InterPro:IPR009836); BEST Arabidopsis thaliana protein match is: Protein of unknown function (duplica…
195	AT1G70230	TBL27	31.59	15.25	-1.05112	0.002145	0.008066	Encodes a member of the TBL (TRICHOME BIREFRINGENCE-LIKE) gene family containing a plant-specific DUF231 (domain of unknown function) domain. A putative xyloglucan O-acetyltransferase. TBL gene family has 46 members, two of which (TBR/AT5G06700 and TBL3/AT5G01360) have been shown to be involved in the synthesis and deposition of secondary wall cellulose, presumably by influencing the esterificati…
196	AT2G44210	-	91	44.15	-1.0435	0.001553	0.006084	Protein of Unknown Function (DUF239); INVOLVED IN: biological_process unknown; LOCATED IN: endomembrane system; EXPRESSED IN: 22 plant structures; EXPRESSED DURING: 14 growth stages; CONTAINS InterPro DOMAIN/s: Protein of unknown function DUF239, plant (InterPro:IPR004314); BEST Arabidopsis thaliana protein match is: Protein of Unknown Function (DUF239) (TAIR:AT1G55360.1); Has 35333 Blast hits to…
197	AT1G19430	AT1G19430	9.5	4.63	-1.03709	0.006991	0.022023	S-adenosyl-L-methionine-dependent methyltransferases superfamily protein; CONTAINS InterPro DOMAIN/s: Protein of unknown function DUF248, methyltransferase putative (InterPro:IPR004159); BEST Arabidopsis thaliana protein match is: S-adenosyl-L-methionine-dependent methyltransferases
198	AT5G58250	-	59.52	29.35	-1.0199	0.003316	0.011694	unknown protein; FUNCTIONS IN: molecular_function unknown; INVOLVED IN: biological_process unknown; LOCATED IN: thylakoid, chloroplast; EXPRESSED IN: 22 plant structures; EXPRESSED DURING: 14 growth stages; CONTAINS InterPro DOMAIN/s: Protein of unknown function DUF2488 (InterPro:IPR019616); Has 1807 Blast hits to 1807 proteins in 277 species: Archae - 0; Bacteria - 0; Metazoa - 736; Fungi - 347;…
199	AT3G15380	-	14.54	7.24	-1.00579	0.007666	0.023787	Plasma-membrane choline transporter family protein; INVOLVED IN: biological_process unknown; LOCATED IN: plasma membrane; EXPRESSED IN: 22 plant structures; EXPRESSED DURING: 13 growth stages; CONTAINS InterPro DOMAIN/s: Protein of unknown function DUF580 (InterPro:IPR007603); Has 948 Blast hits to 937 proteins in 182 species: Archae - 0; Bacteria - 0; Metazoa - 503; Fungi - 120; Plants - 118; Vi…
200	AT1G33490	-	24.68	12.56	-0.974633	0.009923	0.029522	unknown protein; CONTAINS InterPro DOMAIN/s: Protein of unknown function DUF2062 (InterPro:IPR018639); BEST Arabidopsis thaliana protein match is: unknown protein (TAIR:AT4G10140.1); Has 88 Blast hits to 88 proteins in 29 species: Archae - 0; Bacteria - 28; Metazoa - 0; Fungi - 0; Plants - 54; Viruses - 0; Other Eukaryotes - 6 (source: NCBI BLink).
201	AT2G44670	-	109.73	56.37	-0.960984	0.00613	0.019777	Protein of unknown function (DUF581); CONTAINS InterPro DOMAIN/s: Protein of unknown function DUF581 (InterPro:IPR007650); BEST Arabidopsis thaliana protein match is: Protein of unknown function (DUF581) (TAIR:AT4G17670.1); Has 521 Blast hits to 521 proteins in 19 species: Archae - 0; Bacteria - 0; Metazoa - 0; Fungi - 0; Plants - 521; Viruses - 0; Other Eukaryotes - 0 (source: NCBI BLink).
202	AT3G09980	-	83.27	43.02	-0.952564	0.003436	0.012063	Family of unknown function (DUF662) ; CONTAINS InterPro DOMAIN/s: Protein of unknown function DUF662 (InterPro:IPR007033); BEST Arabidopsis thaliana protein match is: Family of unknown function (DUF662) (TAIR:AT2G36410.2); Has 2513 Blast hits to 2174 proteins in 327 species: Archae - 81; Bacteria - 288; Metazoa - 1019; Fungi - 163; Plants - 196; Viruses - 10; Other Eukaryotes - 756 (source: NCBI …
203	AT1G19835	AT1G19835	23.99	12.55	-0.934215	0.00513	0.016959	Plant protein of unknown function (DUF869); FUNCTIONS IN: molecular_function unknown; INVOLVED IN: biological_process unknown; EXPRESSED IN: 22 plant structures; EXPRESSED DURING: 13 growth stages; CONTAINS InterPro DOMAIN/s: Protein of unknown function DUF869
204	AT5G48790	-	86.11	45.46	-0.921626	0.004658	0.015603	FUNCTIONS IN: molecular_function unknown; INVOLVED IN: biological_process unknown; LOCATED IN: chloroplast; EXPRESSED IN: 22 plant structures; EXPRESSED DURING: 13 growth stages; CONTAINS InterPro DOMAIN/s: Domain of unknown function DUF1995 (InterPro:IPR018962); BEST Arabidopsis thaliana protein match is: Low PSII Accumulation 3 (TAIR:AT1G73060.1); Has 30201 Blast hits to 17322 proteins in 780 s…
205	AT4G38760	AT4G38760	13.21	7.08	-0.899331	0.006774	0.021477	Protein of unknown function (DUF3414); CONTAINS InterPro DOMAIN/s: Protein of unknown function DUF3414 (InterPro:IPR021827); BEST Arabidopsis thaliana protein match is: unknown protein (TAIR:AT4G10845.1)
206	AT3G19900	-	54.53	29.46	-0.888424	0.007002	0.022054	unknown protein; FUNCTIONS IN: molecular_function unknown; INVOLVED IN: biological_process unknown; LOCATED IN: chloroplast; EXPRESSED IN: 23 plant structures; EXPRESSED DURING: 13 growth stages; CONTAINS InterPro DOMAIN/s: Protein of unknown function DUF3067 (InterPro:IPR021420); Has 276 Blast hits to 276 proteins in 83 species: Archae - 0; Bacteria - 112; Metazoa - 0; Fungi - 2; Plants - 59; Vi…
