# Supplementary material for: Functional Insight of Nitric-Oxide Induced DUF Genes in Arabidopsis thaliana
Source: Front Plant Sci. 2020 Jul 14;11:1041. doi: 10.3389/fpls.2020.01041 (PMC7378322; doi:10.3389/fpls.2020.01041)
Supplement: Supplementary file 1 [file DataSheet_1.zip › Supplementary material/Supplementary Table S3.xlsx]

## Sheet: Sheet1
Table S3: List of matrix families with details of all of the matrix matches on the DUF promoter sequences based on the core similarity 0.75 and optimal matrix similarity.
Legends	Seq. Name	Matrix Family	Detailed Family Information	Matrix	Detailed Matrix Information	From	to	anchor	Strand	Matrix sim.	Sequence	No. of time repeat in 24 gene	total gene	%
#8FEF2F	AP2L	P$AP2L	APETALA2-like transcription factors	P$SMZ.01	Ethylene-responsive transcription factor SCHLAFMUTZE	107	121	114	(+)	0.925	agagcttcGTACtga	13	24	54.1667
#EFEF2F	ARF3	P$ARF3	Auxin Response Factor 3	P$ETT.01	ETTIN (Auxin Response Factor 3)	13	23	18	(+)	0.857	gaGTCGgaact	17	24	70.8333
#EF2F4F	DOFF	P$DOFF	DNA binding with one finger (DOF)	P$PBOX.01	Prolamin box, conserved in cereal seed storage protein gene promoters	48	70	59	(+)	0.835	attttttcatatgtAAACatcaa	24	24	100
#2F4F4F	DREB	P$DREB	Dehydration responsive element binding factors	P$ERF017.01	Ethylene-responsive transcription factor ERF017 (AT1G19210)	36	56	46	(-)	0.902	gtattcaACCGtccactcttt	20	24	83.3333
2FEF4F	EREF	P$MYBL	MYB-like proteins	P$ATMYB77.01	R2R3-type myb-like transcription factor (I-type binding site)	38	58	48	(+)	0.92	agagtggaCGGTtgaatactc	20	24	83.3333
#AF8F4F	MYBL	P$GTBX	GT-box elements	P$GT2.01	Trihelix transcription factor GT-2	63	81	72	(+)	0.906	catctaacaGTTAaaaaaa	17	24	70.8333
#AFAF6F	MADS	P$WBXF	W Box family	P$WRKY20.01	WRKY DNA-binding protein 20	40	56	48	(+)	0.911	gtttgTTGAcatagcaa	24	24	100
8F4F4F	GAGA	P$EREF	Ethylen respone element factors	P$ANT.01	ANT (Arabidopsis protein AINTEGUMENTA), member of the plant-specific family of AP2/EREBP-transcription factors	46	64	55	(-)	0.873	cagactgtTCCCcatgtac	7	24	29.1667
#8FCF4F	WBXF	P$MADS	MADS box proteins	P$RIN.01	Tomato MADS-box transcription factor MADS-RIN	17	37	27	(-)	0.782	aaaccacaaatATAGtattta	24	24	100
#2F6F6F	WRKY/SP8	P$SPF1	Sweet potato DNA-binding factor with two WRKY-domains	P$SP8BF.01	DNA-binding protein of sweet potato that binds to the SP8a (ACTGTGTA) and SP8b (TACTATT) sequences of sporamin and beta-amylase genes	19	31	25	(+)	0.924	aaTACTatatttg	15	24	62.5
#CF8F4F	HSF	P$HEAT	Heat shock factors	P$HSFA1A.01	Arabidopsis thaliana class A heat shock factor 1a	78	100	89	(+)	0.776	gcaaaagTTTCacaaaatcataa	23	24	95.8333
0F2F4F	AFAF6F	P$CCCH	Zinc finger CCCH domain-containing proteins	P$CDM1.01	Callose Defective Microspore 1 (zinc finger CCCH domain-containing protein 15)	40	56	48	(+)	0.798	atccaaaatggTCGGta	7	24	29.1667
6FAFEF	TATA box	O$PTBP	Plant TATA binding protein factor	O$PTATA.02	Plant TATA box	526	540	533	(-)	0.937	gaacTATAaatcaat	22	24	91.6667
CFEF4F	NAC	P$NACF	Plant specific NAC [NAM (no apical meristem), ATAF172, CUC2 (cup-shaped cotyledons 2)] transcription factors	P$ANAC087.01	NAC domain containing protein 87	223	249	236	(+)	0.806	taattcCTTAggaaagaagtcaacgaa	23	24	95.8333
#EF8F6F	bZIP	P$TGAF	Basic/leucine zipper-type transcription factors of the TGA-family - TGACG motif-binding factors	P$HBP1B.01	Wheat bZIP transcription factor HBP1B (histone gene binding protein 1b)	162	180	171	(+)	0.837	atatataTTACgttaaacc	22	24	91.6667
Note: P$’ denotes plants and ‘O$’ denotes general core promoter elements
